# Supplementary material for: Evolutionary Expansion of WRKY Gene Family in Banana and Its Expression Profile during the Infection of Root Lesion Nematode, Pratylenchus coffeae
Source: PLoS One. 2016 Sep 7;11(9):e0162013. doi: 10.1371/journal.pone.0162013 (PMC5014340; doi:10.1371/journal.pone.0162013)
Supplement: S2 Table — (XLSX) [file pone.0162013.s004.xlsx]

## Sheet: Sheet1
Supplementary file 2. Quantitative RT-PCR primer sequences of MusaWRKYs
Primer Name	Sequence	Annealing Temp
WRKY52F	TAAGGCGAAGAGGAAGGTGA	55
WRKY52R	TCTCCTGTGTGCATCGGTAG	55
WRKY92F	AAAGCATCAACCCAGCAAAC	56
WRKY92R	ACGGTGCATCGATAATAGGC	56
WRKY69 F	GAACCGGATCTGGATCTCAA	57
WRKY69 R	CGTTCTTCCCTTCCTCATCA	57
WRKY19F	CCAGCTGAATGATCTGACGA	55
WRKY19R	TTGCAATCCTGTCTGACTCG	55
WRKY41F	ACGCGAATGTTAGCGTCAAT	55
WRKY41R	CGTGAAGGAAGGAACGATGT	55
WRKY81F	AGACAATCCATGCCCAAGAG	55
WRKY81R	TGACTTGAGGTCAGGTGCTG	55
