# Supplementary material for: Evolutionary Expansion of WRKY Gene Family in Banana and Its Expression Profile during the Infection of Root Lesion Nematode, Pratylenchus coffeae
Source: PLoS One. 2016 Sep 7;11(9):e0162013. doi: 10.1371/journal.pone.0162013 (PMC5014340; doi:10.1371/journal.pone.0162013)
Supplement: S3 Table — (XLSX) [file pone.0162013.s005.xlsx]

## Sheet: Sheet1
Supplementary Table 3. Chromosomal location of WRKY genes in Musa
Musa genome ID	MusaWRKY name	Chromosome	Gene start	Gene end	Gene length	Sequence state
GSMUA_Achr1G04770_001	MusaWRKY1	chr1	3974931	3976092	1161	Complete
GSMUA_Achr1G05010_001	MusaWRKY2	chr1	4158025	4161577	3552	Incomplete
GSMUA_Achr1G05240_001	MusaWRKY3	chr1	4341666	4343117	1451	Incomplete
GSMUA_Achr1G10080_001	MusaWRKY4	chr1	7649984	7656327	6343	Incomplete
GSMUA_Achr1G17160_001	MusaWRKY5	chr1	12808710	12810275	1565	Complete
GSMUA_Achr1G23560_001	MusaWRKY6	chr1	17943105	17944267	1162	Complete
GSMUA_Achr1G27980_001	MusaWRKY7	chr1	26739982	26741092	1110	Complete
GSMUA_Achr2G05100_001	MusaWRKY8	chr2	10330792	10331526	734	Incomplete
GSMUA_Achr2G09710_001	MusaWRKY9	chr2	13153515	13156350	2835	Incomplete
GSMUA_Achr2G15200_001	MusaWRKY10	chr2	16589076	16591256	2180	Complete
GSMUA_Achr2G16390_001	MusaWRKY11	chr2	17292250	17293680	1430	Complete
GSMUA_Achr2G17580_001	MusaWRKY12	chr2	18064876	18066851	1975	Incomplete
GSMUA_Achr2G18390_001	MusaWRKY13	chr2	18828598	18830237	1639	Incomplete
GSMUA_Achr2G20130_001	MusaWRKY14	chr2	20029623	20043167	13544	Incomplete
GSMUA_Achr3G00510_001	MusaWRKY15	chr3	403352	404415	1063	Complete
GSMUA_Achr3G03090_001	MusaWRKY16	chr3	2009800	2011183	1383	Incomplete
GSMUA_Achr3G05670_001	MusaWRKY17	chr3	3775903	3777014	1111	Complete
GSMUA_Achr3G09940_001	MusaWRKY18	chr3	7213606	7215105	1499	Complete
GSMUA_Achr3G13440_001	MusaWRKY19	chr3	9894110	9895201	1091	Complete
GSMUA_Achr3G15690_001	MusaWRKY20	chr3	16749479	16750384	905	Complete
GSMUA_Achr3G15840_001	MusaWRKY21	chr3	16825195	16826391	1196	Incomplete
GSMUA_Achr3G20290_001	MusaWRKY22	chr3	21477637	21479126	1489	Incomplete
GSMUA_Achr3G20450_001	MusaWRKY23	chr3	21608646	21609295	649	Incomplete
GSMUA_Achr3G25080_001	MusaWRKY24	chr3	25392076	25393228	1152	Complete
GSMUA_Achr3G27880_001	MusaWRKY25	chr3	27329939	27330843	904	Complete
GSMUA_Achr3G29310_001	MusaWRKY26	chr3	28510625	28512351	1726	Complete
GSMUA_Achr3G29850_001	MusaWRKY27	chr3	28824486	28829947	5461	Complete
GSMUA_Achr3G30880_001	MusaWRKY28	chr3	29464093	29465038	945	Incomplete
GSMUA_Achr3G31130_001	MusaWRKY29	chr3	29575632	29578696	3064	Incomplete
GSMUA_Achr3G31310_001	MusaWRKY30	chr3	29670859	29673936	3077	Incomplete
GSMUA_Achr4G01600_001	MusaWRKY31	chr4	1348530	1353295	4765	Complete
GSMUA_Achr4G01930_001	MusaWRKY32	chr4	1703013	1704507	1494	Incomplete
GSMUA_Achr4G02800_001	MusaWRKY33	chr4	2325632	2327123	1491	Complete
GSMUA_Achr4G03660_001	MusaWRKY34	chr4	2920672	2922203	1531	Complete
GSMUA_Achr4G07230_001	MusaWRKY35	chr4	5396511	5400388	3877	Complete
GSMUA_Achr4G07920_001	MusaWRKY36	chr4	5881498	5892185	10687	Incomplete
GSMUA_Achr4G08360_001	MusaWRKY37	chr4	6150497	6151794	1297	Incomplete
GSMUA_Achr4G08880_001	MusaWRKY38	chr4	6474569	6475286	717	Incomplete
GSMUA_Achr4G13970_001	MusaWRKY39	chr4	10435530	10441164	5634	Complete
GSMUA_Achr4G14270_001	MusaWRKY40	chr4	10677680	10685257	7577	Complete
GSMUA_Achr4G14990_001	MusaWRKY41	chr4	11297424	11299018	1594	Complete
GSMUA_Achr4G15540_001	MusaWRKY42	chr4	11741594	11742644	1050	Complete
GSMUA_Achr4G15640_001	MusaWRKY43	chr4	11945050	11946296	1246	Complete
GSMUA_Achr4G16840_001	MusaWRKY44	chr4	15374156	15376328	2172	Complete
GSMUA_Achr4G17890_001	MusaWRKY45	chr4	18239412	18240627	1215	Incomplete
GSMUA_Achr4G20600_001	MusaWRKY46	chr4	21190101	21191223	1122	Complete
GSMUA_Achr4G23360_001	MusaWRKY47	chr4	23475598	23478066	2468	Incomplete
GSMUA_Achr4G27420_001	MusaWRKY48	chr4	26258926	26260700	1774	Incomplete
GSMUA_Achr5G03670_001	MusaWRKY49	chr5	2566582	2568846	2264	Incomplete
GSMUA_Achr5G04150_001	MusaWRKY50	chr5	2974507	2980296	5789	Complete
GSMUA_Achr5G04870_001	MusaWRKY51	chr5	3576211	3577341	1130	Complete
GSMUA_Achr5G06260_001	MusaWRKY52	chr5	4611237	4613433	2196	Incomplete
GSMUA_Achr5G07490_001	MusaWRKY53	chr5	5390279	5391596	1317	Incomplete
GSMUA_Achr5G08580_001	MusaWRKY54	chr5	6266495	6267676	1181	Incomplete
GSMUA_Achr5G09430_001	MusaWRKY55	chr5	6787440	6788658	1218	Complete
GSMUA_Achr5G09730_001	MusaWRKY56	chr5	6948233	6957799	9566	Incomplete
GSMUA_Achr5G16460_001	MusaWRKY57	chr5	14957650	14958501	851	Complete
GSMUA_Achr5G16750_001	MusaWRKY58	chr5	15225031	15227232	2201	Complete
GSMUA_Achr5G20810_001	MusaWRKY59	chr5	22694469	22695543	1074	Incomplete
GSMUA_Achr5G21910_001	MusaWRKY60	chr5	24048779	24049935	1156	Complete
GSMUA_Achr5G23900_001	MusaWRKY61	chr5	25450519	25455715	5196	Incomplete
GSMUA_Achr6G02330_001	MusaWRKY62	chr6	1482609	1483940	1331	Complete
GSMUA_Achr6G03500_001	MusaWRKY63	chr6	2406489	2409370	2881	Incomplete
GSMUA_Achr6G03810_001	MusaWRKY64	chr6	2604813	2609984	5171	Incomplete
GSMUA_Achr6G05710_001	MusaWRKY65	chr6	3852604	3853783	1179	Complete
GSMUA_Achr6G05880_001	MusaWRKY66	chr6	3974241	3976098	1857	Complete
GSMUA_Achr6G06360_001	MusaWRKY67	chr6	4286225	4287733	1508	Incomplete
GSMUA_Achr6G07620_001	MusaWRKY68	chr6	5173925	5176064	2139	Complete
GSMUA_Achr6G13630_001	MusaWRKY69	chr6	9080224	9082337	2113	Complete
GSMUA_Achr6G16760_001	MusaWRKY70	chr6	11186378	11190251	3873	Complete
GSMUA_Achr6G22160_001	MusaWRKY71	chr6	19006981	19008356	1375	Complete
GSMUA_Achr6G22920_001	MusaWRKY72	chr6	22026254	22029177	2923	Incomplete
GSMUA_Achr6G25120_001	MusaWRKY73	chr6	26183249	26184302	1053	Incomplete
GSMUA_Achr6G27090_001	MusaWRKY74	chr6	27684623	27686171	1548	Complete
GSMUA_Achr6G31840_001	MusaWRKY75	chr6	31493877	31495242	1365	Complete
GSMUA_Achr6G32460_001	MusaWRKY76	chr6	31868182	31869576	1394	Incomplete
GSMUA_Achr6G32720_001	MusaWRKY77	chr6	31989012	31991340	2328	Incomplete
GSMUA_Achr6G34870_001	MusaWRKY78	chr6	33302507	33303186	679	Incomplete
GSMUA_Achr7G00580_001	MusaWRKY79	chr7	482251	483037	786	Incomplete
GSMUA_Achr7G00610_001	MusaWRKY80	chr7	512495	515793	3298	Complete
GSMUA_Achr7G05200_001	MusaWRKY81	chr7	3897367	3898448	1081	Complete
GSMUA_Achr7G06860_001	MusaWRKY82	chr7	5033464	5034654	1190	Incomplete
GSMUA_Achr7G08850_001	MusaWRKY83	chr7	7215190	7217283	2093	Complete
GSMUA_Achr7G09680_001	MusaWRKY84	chr7	7875299	7876055	756	Incomplete
GSMUA_Achr7G13310_001	MusaWRKY85	chr7	10718851	10722377	3526	Complete
GSMUA_Achr7G13400_001	MusaWRKY86	chr7	10811416	10813496	2080	Incomplete
GSMUA_Achr7G14140_001	MusaWRKY87	chr7	11295612	11296913	1301	Complete
GSMUA_Achr7G14300_001	MusaWRKY88	chr7	11473698	11475293	1595	Incomplete
GSMUA_Achr7G15060_001	MusaWRKY89	chr7	12086351	12088145	1794	Incomplete
GSMUA_Achr7G15930_001	MusaWRKY90	chr7	12836021	12837203	1182	Complete
GSMUA_Achr7G16090_001	MusaWRKY91	chr7	13092908	13094374	1466	Incomplete
GSMUA_Achr7G18820_001	MusaWRKY92	chr7	21636722	21638389	1667	Complete
GSMUA_Achr7G19340_001	MusaWRKY93	chr7	22182945	22183797	852	Complete
GSMUA_Achr7G22020_001	MusaWRKY94	chr7	24622872	24623703	831	Incomplete
GSMUA_Achr7G23980_001	MusaWRKY95	chr7	26024448	26025289	841	Incomplete
GSMUA_Achr7G24780_001	MusaWRKY96	chr7	26642722	26643529	807	Incomplete
GSMUA_Achr7G24840_001	MusaWRKY97	chr7	26679972	26681027	1055	Complete
GSMUA_Achr7G25400_001	MusaWRKY98	chr7	27054406	27055838	1432	Complete
GSMUA_Achr7G25840_001	MusaWRKY99	chr7	27358633	27360229	1596	Incomplete
GSMUA_Achr7G26450_001	MusaWRKY100	chr7	27752745	27760197	7452	Complete
GSMUA_Achr8G01730_001	MusaWRKY101	chr8	1333728	1334808	1080	Complete
GSMUA_Achr8G01790_001	MusaWRKY102	chr8	1370550	1372939	2389	Incomplete
GSMUA_Achr8G02180_001	MusaWRKY103	chr8	1609914	1611695	1781	Incomplete
GSMUA_Achr8G10740_001	MusaWRKY104	chr8	7683888	7685018	1130	Complete
GSMUA_Achr8G14610_001	MusaWRKY105	chr8	11982799	11984341	1542	Complete
GSMUA_Achr8G15080_001	MusaWRKY106	chr8	12577539	12589625	12086	Incomplete
GSMUA_Achr8G19810_001	MusaWRKY107	chr8	24961035	24962253	1218	Complete
GSMUA_Achr8G20660_001	MusaWRKY108	chr8	25776296	25778035	1739	Complete
GSMUA_Achr8G25110_001	MusaWRKY109	chr8	29050157	29051236	1079	Incomplete
GSMUA_Achr8G26240_001	MusaWRKY110	chr8	29852854	29853789	935	Incomplete
GSMUA_Achr8G27790_001	MusaWRKY111	chr8	30808824	30809764	940	Incomplete
GSMUA_Achr9G01400_001	MusaWRKY112	chr9	1069224	1070784	1560	Complete
GSMUA_Achr9G03020_001	MusaWRKY113	chr9	2142752	2145100	2348	Complete
GSMUA_Achr9G04830_001	MusaWRKY114	chr9	3155953	3156595	642	Incomplete
GSMUA_Achr9G05460_001	MusaWRKY115	chr9	3527295	3528584	1289	Complete
GSMUA_Achr9G06750_001	MusaWRKY116	chr9	4297866	4299193	1327	Complete
GSMUA_Achr9G07230_001	MusaWRKY117	chr9	4566982	4568587	1605	Incomplete
GSMUA_Achr9G10740_001	MusaWRKY118	chr9	6987786	6989558	1772	Incomplete
GSMUA_Achr9G13840_001	MusaWRKY119	chr9	8979633	8979713	80	Incomplete
GSMUA_Achr9G19580_001	MusaWRKY120	chr9	21673895	21679244	5349	Incomplete
GSMUA_Achr9G21560_001	MusaWRKY121	chr9	26690750	26692785	2035	Complete
GSMUA_Achr9G22950_001	MusaWRKY122	chr9	27946065	27947135	1070	Complete
GSMUA_Achr9G29350_001	MusaWRKY123	chr9	33063707	33064738	1031	Incomplete
GSMUA_Achr10G00810_001	MusaWRKY124	chr10	1460203	1461777	1574	Complete
GSMUA_Achr10G01150_001	MusaWRKY125	chr10	1985263	1986368	1105	Complete
GSMUA_Achr10G02060_001	MusaWRKY126	chr10	5264316	5265588	1272	Incomplete
GSMUA_Achr10G06050_001	MusaWRKY127	chr10	16529980	16531080	1100	Complete
GSMUA_Achr10G06060_001	MusaWRKY128	chr10	16537394	16542229	4835	Incomplete
GSMUA_Achr10G08720_001	MusaWRKY129	chr10	18636237	18637915	1678	Complete
GSMUA_Achr10G11580_001	MusaWRKY130	chr10	20981730	20988762	7032	Complete
GSMUA_Achr10G14710_001	MusaWRKY131	chr10	22895463	22896997	1534	Incomplete
GSMUA_Achr10G15290_001	MusaWRKY132	chr10	23296894	23298888	1994	Complete
GSMUA_Achr10G21880_001	MusaWRKY133	chr10	27267770	27271611	3841	Incomplete
GSMUA_Achr10G22020_001	MusaWRKY134	chr10	27358538	27359600	1062	Complete
GSMUA_Achr10G23420_001	MusaWRKY135	chr10	28190415	28191551	1136	Complete
GSMUA_Achr10G24080_001	MusaWRKY136	chr10	28546204	28547037	833	Complete
GSMUA_Achr10G26050_001	MusaWRKY137	chr10	29789132	29791244	2112	Incomplete
GSMUA_Achr10G27340_001	MusaWRKY138	chr10	30539466	30542202	2736	Complete
GSMUA_Achr10G28190_001	MusaWRKY139	chr10	31101522	31109495	7973	Incomplete
GSMUA_Achr10G30080_001	MusaWRKY140	chr10	32361290	32363096	1806	Complete
GSMUA_Achr11G06260_001	MusaWRKY141	chr11	4870372	4872787	2415	Complete
GSMUA_Achr11G08290_001	MusaWRKY142	chr11	6421726	6422699	973	Complete
GSMUA_Achr11G10010_001	MusaWRKY143	chr11	7833100	7843663	10563	Complete
GSMUA_Achr11G10700_001	MusaWRKY144	chr11	8480786	8487401	6615	Incomplete
GSMUA_Achr11G17620_001	MusaWRKY145	chr11	19208083	19209970	1887	Complete
GSMUA_Achr11G17950_001	MusaWRKY146	chr11	19483911	19486642	2731	Complete
GSMUA_Achr11G19710_001	MusaWRKY147	chr11	20794806	20798624	3818	Incomplete
GSMUA_AchrUn_randomG13180_001	MusaWRKY148	chrUn_random	63322766	63332083	9317	Incomplete
GSMUA_AchrUn_randomG17570_001	MusaWRKY149	chrUn_random	83544787	83545986	1199	Complete
GSMUA_AchrUn_randomG17930_001	MusaWRKY150	chrUn_random	84865014	84868835	3821	Complete
GSMUA_AchrUn_randomG18710_001	MusaWRKY151	chrUn_random	89438921	89440100	1179	Incomplete
GSMUA_AchrUn_randomG21800_001	MusaWRKY152	chrUn_random	106444924	106446082	1158	Incomplete
GSMUA_AchrUn_randomG24820_001	MusaWRKY153	chrUn_random	123515726	123519761	4035	Incomplete
