# Supplementary material for: Evolutionary Expansion of WRKY Gene Family in Banana and Its Expression Profile during the Infection of Root Lesion Nematode, Pratylenchus coffeae
Source: PLoS One. 2016 Sep 7;11(9):e0162013. doi: 10.1371/journal.pone.0162013 (PMC5014340; doi:10.1371/journal.pone.0162013)
Supplement: S5 Table — (XLSX) [file pone.0162013.s007.xlsx]

## Sheet: Sheet1
Supplementary Table 5. Physicochemical properties of Complete CD's of MusaWRKY's
Group	MusaWRKY name	Musa genome hub ID	Amino acid number	MW (KDa)	Protein pI	Aliphatic index	GRAVY
Group I	MusaWRKY5	GSMUA_Achr1T17160_001	521	45.05	9.57	51.53	-0.961
Group I	MusaWRKY18	GSMUA_Achr3T09940_001	499	40.14	8.34	56.75	-0.795
Group I	MusaWRKY27	GSMUA_Achr3T29850_001	1820	62.99	6.4	65.73	-0.658
Group I	MusaWRKY31	GSMUA_Achr4T01600_001	1588	72.66	6	65.8	-0.568
Group I	MusaWRKY35	GSMUA_Achr4T07230_001	1292	50.93	8.21	63.49	-0.66
Group I	MusaWRKY39	GSMUA_Achr4T13970_001	1878	56.19	5.74	63.45	-0.732
Group I	MusaWRKY40	GSMUA_Achr4T14270_001	2525	48.36	8.21	63.47	-0.623
Group I	MusaWRKY44	GSMUA_Achr4T16840_001	724	46.27	8.43	49.64	-0.922
Group I	MusaWRKY50	GSMUA_Achr5T04150_001	1929	68.61	6.44	57.03	-0.712
Group I	MusaWRKY70	GSMUA_Achr6T16760_001	1291	52.94	7.9	55.85	-0.807
Group I	MusaWRKY80	GSMUA_Achr7T00610_001	1099	52.85	9.08	60.56	-0.844
Group I	MusaWRKY100	GSMUA_Achr7T26450_001	2484	51.51	8.08	62.03	-0.664
Group I	MusaWRKY130	GSMUA_Achr10T11580_001	2344	49.94	7.65	59.42	-0.667
Group I	MusaWRKY143	GSMUA_Achr11T10010_001	3521	69.74	5.15	59.58	-0.691
Group II-a	MusaWRKY19	GSMUA_Achr3T13440_001	363	30.36	7.84	66.33	-0.642
Group II-a	MusaWRKY57	GSMUA_Achr5T16460_001	283	26.18	9.2	70.13	-0.685
Group II-a	MusaWRKY81	GSMUA_Achr7T05200_001	360	30.7	9.17	70.04	-0.632
Group II-a	MusaWRKY93	GSMUA_Achr7T19340_001	284	21.65	8.86	55.36	-0.75
Group II-a	MusaWRKY127	GSMUA_Achr10T06050_001	366	31.1	9.4	66.53	-0.677
Group II-a	MusaWRKY136	GSMUA_Achr10T24080_001	277	26.03	9.53	60.09	-0.74
Group II-a	MusaWRKY142	GSMUA_Achr11T08290_001	324	27.03	8.6	56.57	-0.845
Group II-b	MusaWRKY10	GSMUA_Achr2T15200_001	726	57.71	6.68	60.49	-0.745
Group II-b	MusaWRKY58	GSMUA_Achr5T16750_001	733	52.1	7.03	66.79	-0.482
Group II-b	MusaWRKY62	GSMUA_Achr6T02330_001	443	40.86	5.32	74.82	-0.529
Group II-b	MusaWRKY66	GSMUA_Achr6T05880_001	619	51.16	6.58	63.53	-0.549
Group II-b	MusaWRKY68	GSMUA_Achr6T07620_001	713	53.06	7.34	66.27	-0.578
Group II-b	MusaWRKY69	GSMUA_Achr6T13630_001	704	56.28	6.76	64.29	-0.542
Group II-b	MusaWRKY83	GSMUA_Achr7T08850_001	697	41.75	8	65.75	-0.546
Group II-b	MusaWRKY92	GSMUA_Achr7T18820_001	555	49.66	5.28	58.71	-0.886
Group II-b	MusaWRKY132	GSMUA_Achr10T15290_001	664	53.4	6.58	64.64	-0.547
Group II-b	MusaWRKY140	GSMUA_Achr10T30080_001	602	51.86	5.63	61.61	-0.737
Group II-b	MusaWRKY145	GSMUA_Achr11T17620_001	629	45.38	7.74	67.37	-0.516
Group II-c	MusaWRKY1	GSMUA_Achr1T04770_001	387	33.15	7.18	52.13	-0.872
Group II-c	MusaWRKY11	GSMUA_Achr2T16390_001	476	37	8.54	65.99	-0.778
Group II-c	MusaWRKY33	GSMUA_Achr4T02800_001	497	36.25	8.35	53.4	-0.821
Group II-c	MusaWRKY41	GSMUA_Achr4T14990_001	531	36.33	6.62	55.24	-0.792
Group II-c	MusaWRKY71	GSMUA_Achr6T22160_001	458	38.7	6.02	56.47	-0.88
Group II-c	MusaWRKY74	GSMUA_Achr6T27090_001	516	33.75	6.76	46.8	-1.073
Group II-c	MusaWRKY85	GSMUA_Achr7T13310_001	1175	26.58	9.69	56.89	-0.782
Group II-c	MusaWRKY98	GSMUA_Achr7T25400_001	477	35.7	6.37	57.76	-0.852
Group II-c	MusaWRKY104	GSMUA_Achr8T10740_001	376	34.08	6.79	58.05	-0.72
Group II-c	MusaWRKY112	GSMUA_Achr9T01400_001	520	20.76	9.94	51.1	-0.983
Group II-c	MusaWRKY116	GSMUA_Achr9T06750_001	442	32.18	7.4	44.95	-0.944
Group II-c	MusaWRKY124	GSMUA_Achr10T00810_001	524	34.21	4.62	72.41	-0.468
Group II-c	MusaWRKY138	GSMUA_Achr10T27340_001	912	30.67	10.42	63.09	-0.737
Group II-c	MusaWRKY149	GSMUA_AchrUn_randomT17570_001	399	32.57	7.6	61	-0.707
Group II-c	MusaWRKY150	GSMUA_AchrUn_randomT17930_001	1273	31.82	7.47	51.81	-1.02
Group II-d	MusaWRKY6	GSMUA_Achr1T23560_001	387	32.11	10.19	63.76	-0.527
Group II-d	MusaWRKY15	GSMUA_Achr3T00510_001	354	28.13	10.61	69.89	-0.474
Group II-d	MusaWRKY17	GSMUA_Achr3T05670_001	370	30.07	9.85	72.93	-0.459
Group II-d	MusaWRKY25	GSMUA_Achr3T27880_001	301	30.47	10.51	62.22	-0.681
Group II-d	MusaWRKY26	GSMUA_Achr3T29310_001	575	30.22	10.14	71.16	-0.477
Group II-d	MusaWRKY34	GSMUA_Achr4T03660_001	510	29.75	10.07	59.67	-0.667
Group II-d	MusaWRKY46	GSMUA_Achr4T20600_001	374	30.82	9.88	62.66	-0.648
Group II-d	MusaWRKY51	GSMUA_Achr5T04870_001	376	32.1	10.18	61.61	-0.524
Group II-d	MusaWRKY60	GSMUA_Achr5T21910_001	385	28.17	10.43	75.45	-0.447
Group II-d	MusaWRKY90	GSMUA_Achr7T15930_001	394	30.56	10.25	62.73	-0.558
Group II-d	MusaWRKY108	GSMUA_Achr8T20660_001	579	27.68	10.31	71.7	-0.582
Group II-d	MusaWRKY121	GSMUA_Achr9T21560_001	678	40.29	9.94	70.58	-0.492
Group II-d	MusaWRKY122	GSMUA_Achr9T22950_001	356	30.4	10.34	60.82	-0.674
Group II-d	MusaWRKY129	GSMUA_Achr10T08720_001	559	33.92	10.09	77.78	-0.608
Group II-d	MusaWRKY135	GSMUA_Achr10T23420_001	378	29.43	9.8	64.04	-0.594
Group II-e	MusaWRKY20	GSMUA_Achr3T15690_001	301	27.47	7.5	61.46	-0.643
Group II-e	MusaWRKY42	GSMUA_Achr4T15540_001	350	30.15	4.84	59.76	-0.549
Group II-e	MusaWRKY55	GSMUA_Achr5T09430_001	406	37.03	4.54	61.74	-0.652
Group II-e	MusaWRKY75	GSMUA_Achr6T31840_001	455	41.7	4.73	63.12	-0.622
Group II-e	MusaWRKY97	GSMUA_Achr7T24840_001	351	26.74	5.41	55.93	-0.802
Group II-e	MusaWRKY105	GSMUA_Achr8T14610_001	514	40.57	6.9	67.19	-0.483
Group II-e	MusaWRKY107	GSMUA_Achr8T19810_001	406	37.42	5.13	49.71	-0.712
Group II-e	MusaWRKY113	GSMUA_Achr9T03020_001	782	45.42	5.37	66.72	-0.641
Group II-e	MusaWRKY115	GSMUA_Achr9T05460_001	429	39.52	7.36	47.23	-0.785
Group II-e	MusaWRKY125	GSMUA_Achr10T01150_001	368	33.13	5.65	58.69	-0.715
Group II-e	MusaWRKY134	GSMUA_Achr10T22020_001	354	32.48	8.23	60.83	-0.725
Group II-e	MusaWRKY141	GSMUA_Achr11T06260_001	805	39.94	6.01	63.4	-0.622
Group II-e	MusaWRKY146	GSMUA_Achr11T17950_001	910	42.83	5.34	67.88	-0.358
Group III	MusaWRKY7	GSMUA_Achr1T27980_001	370	34.52	5.63	69.29	-0.619
Group III	MusaWRKY24	GSMUA_Achr3T25080_001	384	36.54	6.68	59.43	-0.73
Group III	MusaWRKY43	GSMUA_Achr4T15640_001	415	38.4	7.93	69.08	-0.617
Group III	MusaWRKY65	GSMUA_Achr6T05710_001	393	37.76	7.19	57.15	-0.651
Group III	MusaWRKY87	GSMUA_Achr7T14140_001	433	40	6.27	62.11	-0.629
Group III	MusaWRKY101	GSMUA_Achr8T01730_001	360	33.53	5.83	60.13	-0.553
