# Supplementary material for: Evolutionary Expansion of WRKY Gene Family in Banana and Its Expression Profile during the Infection of Root Lesion Nematode, Pratylenchus coffeae
Source: PLoS One. 2016 Sep 7;11(9):e0162013. doi: 10.1371/journal.pone.0162013 (PMC5014340; doi:10.1371/journal.pone.0162013)
Supplement: S6 Table — (XLSX) [file pone.0162013.s008.xlsx]

## Sheet: Sheet1
Supplementary Table 6. Comparison of commonly available cis-regulatory elements among MusaWRKYs with rice WRKYs orthologs .
Cis Function	Cis acting elements	MusaWRKY11	OsWRKY119	MusaWRKY112	OsWRKY72	MusaWRKY116	OsWRKY16	MusaWRKY116	OsWRKY49	MusaWRKY127	OsWRKY28	MusaWRKY129	OsWRKY6	MusaWRKY13	OsWRKY9	MusaWRKY130	OsWRKY85	MusaWRKY130	OsWRKY96	MusaWRKY132	OsWRKY1v2	MusaWRKY135	OsWRKY68	MusaWRKY136	OsWRKY68	MusaWRKY18	OsWRKY28	MusaWRKY18	OsWRKY70	MusaWRKY18	OsWRKY71	MusaWRKY19	OsWRKY28	MusaWRKY19	OsWRKY71	MusaWRKY2	OsWRKY12	MusaWRKY22	OsWRKY32	MusaWRKY23	OsWRKY59	MusaWRKY23	OsWRKY7	MusaWRKY30	OsWRKY16	MusaWRKY30	OsWRKY49	MusaWRKY30	OsWRKY8
devolepment related elements	CAT-box	0	0	1	1	0	0	0	1	0	0	0	0	0	0	1	1	1	0	0	2	1	1	0	1	1	0	1	0	1	0	0	0	0	0	1	1	1	0	2	1	2	1	0	0	0	1	0	0
devolepment related elements	CCGTCC-box	0	0	0	0	0	3	0	2	0	2	0	1	1	2	1	0	1	2	3	1	2	0	0	0	0	2	0	0	0	2	0	2	0	2	1	0	0	0	2	0	2	0	0	3	0	2	0	0
devolepment related elements	dOCT	0	0	0	1	0	0	0	0	0	0	0	0	1	0	0	1	0	0	1	0	0	0	0	0	0	0	0	0	0	0	0	0	0	0	0	0	0	0	0	0	0	0	0	0	0	0	0	0
devolepment related elements	GCN4_motif	0	0	0	0	0	0	0	3	1	0	1	0	0	0	2	0	2	0	0	0	0	0	0	0	2	0	2	0	2	0	0	0	0	0	1	0	1	2	1	0	1	1	0	0	0	3	0	0
devolepment related elements	O2-site	1	0	1	2	1	1	1	0	1	1	2	2	1	0	0	0	0	0	1	0	1	0	1	0	3	1	3	0	3	0	1	1	1	0	0	1	1	1	1	1	1	1	1	1	1	0	1	0
Environmental stress-related element	Box-W1	1	2	1	2	1	1	1	1	2	4	0	1	2	2	3	0	3	1	3	1	3	0	0	0	2	4	2	3	2	2	5	4	5	2	1	0	2	2	0	0	0	1	0	1	0	1	0	3
Environmental stress-related element	EIRE	0	0	0	0	0	0	0	0	0	0	0	0	0	0	0	1	0	0	1	0	0	0	0	0	0	0	0	0	0	0	0	0	0	0	0	0	0	0	1	0	1	1	0	0	0	0	0	0
Environmental stress-related element	GCC box	0	0	1	0	0	0	0	0	0	0	0	0	0	0	0	0	0	0	0	0	0	0	0	0	0	0	0	0	0	2	1	0	1	2	0	0	0	0	1	0	1	1	0	0	0	0	0	0
Environmental stress-related element	HSE	0	1	0	0	1	2	1	0	1	0	1	2	0	1	0	1	0	3	0	2	0	1	0	1	1	0	1	0	1	1	1	0	1	1	0	2	1	2	0	1	0	1	0	2	0	0	0	2
Environmental stress-related element	LTR	0	0	0	0	0	1	0	1	0	0	1	1	0	0	4	0	4	2	1	1	1	0	0	0	0	0	0	0	0	1	1	0	1	1	1	1	0	0	1	0	1	0	0	1	0	1	0	1
Environmental stress-related element	W box	1	2	1	1	1	1	1	1	2	4	0	1	2	2	3	0	3	1	3	1	3	0	0	0	2	4	2	3	2	2	5	4	5	2	1	0	2	0	0	0	0	1	0	1	0	1	0	3
Hormonal responses-related element	3-AF1 binding site	0	0	1	0	1	0	1	0	0	0	0	0	0	0	0	0	0	0	0	0	0	0	0	0	0	0	0	0	0	0	0	0	0	0	0	1	0	0	0	0	0	0	0	0	0	0	0	0
Hormonal responses-related element	4cl-CMA2b	0	0	0	0	0	0	0	0	0	0	0	0	0	0	0	0	0	0	0	0	0	0	0	0	0	0	0	0	0	0	0	0	0	0	0	0	0	0	0	0	0	0	0	0	0	0	0	0
Hormonal responses-related element	AAAC-motif	0	1	0	0	0	0	0	0	0	0	0	0	0	0	0	0	0	0	0	0	0	0	0	0	0	0	0	0	0	0	0	0	0	0	0	0	0	0	0	0	0	0	0	0	0	0	0	0
Hormonal responses-related element	ABRE	1	7	2	2	8	4	8	7	9	0	0	0	7	4	0	1	0	2	5	9	0	3	2	3	0	0	0	1	0	4	1	0	1	4	2	8	1	0	1	3	1	2	1	4	1	7	1	3
Hormonal responses-related element	ACE	0	0	0	1	2	2	2	1	1	0	1	2	0	1	0	0	0	0	1	2	2	1	1	1	1	0	1	2	1	0	1	0	1	0	0	1	0	0	0	0	0	0	1	2	1	1	1	3
Hormonal responses-related element	AE-box	0	0	0	2	1	0	1	0	0	0	0	0	0	0	0	0	0	1	0	1	1	2	0	2	0	0	0	0	0	0	0	0	0	0	0	0	0	0	0	0	0	0	1	0	1	0	1	0
Hormonal responses-related element	ARE	0	0	3	1	2	1	2	2	1	3	2	0	0	1	1	2	1	1	0	0	1	0	3	0	1	3	1	3	1	2	1	3	1	2	0	1	4	0	0	1	0	0	1	1	1	2	1	0
Hormonal responses-related element	AT1-motif	0	0	0	0	0	0	0	0	0	1	0	0	0	0	0	0	0	1	0	0	0	0	0	0	0	1	0	0	0	0	0	1	0	0	0	0	0	0	0	0	0	0	0	0	0	0	0	0
Hormonal responses-related element	ATCC-motif	0	0	0	0	0	0	0	0	0	0	0	0	0	0	0	0	0	0	0	0	0	0	0	0	0	0	0	0	0	0	0	0	0	0	0	0	0	0	0	0	0	0	0	0	0	0	0	0
Hormonal responses-related element	ATC-motif	1	0	0	0	0	0	0	0	0	1	0	0	0	0	0	0	0	0	1	1	0	0	0	0	0	1	0	0	0	0	0	1	0	0	0	0	0	0	0	0	0	0	0	0	0	0	0	0
Hormonal responses-related element	ATCT-motif	0	1	0	0	0	0	0	1	0	1	0	1	0	0	1	1	1	0	0	0	0	0	0	0	0	1	0	1	0	0	0	1	0	0	1	0	1	1	0	0	0	0	1	0	1	1	1	1
Hormonal responses-related element	AuxRR-core	0	0	0	0	0	0	0	0	1	0	0	0	0	0	1	0	1	0	0	0	0	0	0	0	0	0	0	0	0	0	0	0	0	0	0	0	0	0	0	1	0	0	0	0	0	0	0	0
Hormonal responses-related element	Box 4	0	0	2	1	0	2	0	2	1	1	1	1	2	1	0	3	0	1	0	0	0	1	0	1	0	1	0	3	0	3	1	1	1	3	0	0	2	3	0	1	0	5	1	2	1	2	1	0
Hormonal responses-related element	Box I	0	1	0	0	0	1	0	0	1	1	0	0	0	2	0	3	0	1	0	0	0	1	0	1	1	1	1	2	1	1	1	1	1	1	0	0	0	0	0	0	0	4	0	1	0	0	0	0
Hormonal responses-related element	box II	0	0	-1	0	0	0	0	0	1	0	0	1	2	1	0	0	0	0	2	1	0	0	0	0	0	0	0	0	0	0	0	0	0	0	0	0	0	0	0	0	0	0	0	0	0	0	0	0
Hormonal responses-related element	Box III	1	1	0	0	0	0	0	0	0	0	0	0	0	0	0	0	0	0	0	0	0	0	0	0	0	0	0	0	0	0	0	0	0	0	0	1	0	0	0	0	0	0	0	0	0	0	0	0
Hormonal responses-related element	box S	0	0	1	0	0	0	0	0	0	0	0	0	0	0	0	0	0	0	0	0	0	0	0	0	0	0	0	0	0	0	0	0	0	0	0	1	0	0	0	0	0	0	0	0	0	0	0	0
Hormonal responses-related element	CAG-motif	0	0	0	0	0	0	0	0	0	0	0	0	0	0	0	0	0	0	0	0	1	0	0	0	1	0	1	0	1	0	0	0	0	0	0	0	0	0	1	0	1	0	0	0	0	0	0	0
Hormonal responses-related element	CATT-motif	0	0	0	0	0	0	0	0	1	1	0	0	0	0	0	0	0	0	0	0	0	2	2	2	0	1	0	0	0	0	0	1	0	0	0	0	2	2	3	0	3	0	0	0	0	0	0	0
Hormonal responses-related element	C-box	1	0	0	0	0	0	0	0	0	1	0	0	0	0	0	0	0	0	0	1	0	0	0	0	0	1	0	0	0	0	0	1	0	0	0	0	0	0	0	0	0	0	0	0	0	0	0	0
Hormonal responses-related element	CG-motif	0	0	0	0	0	0	0	0	0	0	0	0	0	0	0	0	0	0	0	0	0	0	0	0	0	0	0	0	0	0	0	0	0	0	0	0	0	0	0	0	0	0	0	0	0	0	0	0
Hormonal responses-related element	CGTCA-motif	6	3	6	1	3	1	3	3	3	4	5	3	6	4	1	1	1	0	3	2	4	2	2	2	0	4	0	3	0	1	2	4	2	1	0	1	0	1	0	2	0	0	0	1	0	3	0	2
Hormonal responses-related element	chs-CMA1a	0	0	0	0	0	0	0	0	0	0	2	0	0	0	0	0	0	0	0	0	0	0	0	0	0	0	0	0	0	0	0	0	0	0	0	0	0	0	0	0	0	0	0	0	0	0	0	0
Hormonal responses-related element	chs-CMA2a	0	0	0	0	0	0	0	0	0	0	0	1	0	0	0	0	0	0	0	0	0	0	0	0	0	0	0	0	0	0	0	0	0	0	0	0	0	0	0	0	0	0	0	0	0	0	0	0
Hormonal responses-related element	chs-CMA2b	0	0	0	0	0	0	0	0	0	0	0	0	0	0	0	0	0	0	0	0	0	0	0	0	0	0	0	0	0	0	0	0	0	0	0	0	0	0	0	0	0	0	0	0	0	0	0	0
Hormonal responses-related element	chs-CMA2c	0	0	0	0	0	0	0	0	0	0	0	0	0	0	0	0	0	0	0	0	0	0	0	0	0	0	0	0	0	0	0	0	0	0	0	0	0	0	0	0	0	0	0	0	0	0	0	0
Hormonal responses-related element	chs-Unit 1 m1	0	0	0	0	0	0	0	0	0	0	0	0	0	0	0	0	0	0	0	0	0	0	0	0	0	0	0	0	0	0	0	0	0	0	0	0	0	0	0	0	0	0	0	0	0	0	0	0
Hormonal responses-related element	GAG-motif	0	2	1	3	1	0	1	1	2	0	0	3	0	0	0	1	0	1	0	1	2	0	3	0	1	0	1	0	1	0	0	0	0	0	1	0	1	0	1	2	1	2	0	0	0	1	0	1
Hormonal responses-related element	GA-motif	0	0	2	0	0	0	0	0	1	1	0	1	0	0	0	1	0	0	2	0	1	0	2	0	0	1	0	0	0	0	0	1	0	0	0	0	0	0	1	1	1	1	0	0	0	0	0	2
Hormonal responses-related element	Gap-box	0	0	0	0	0	0	0	0	0	0	0	1	0	0	0	0	0	0	0	0	0	0	0	0	0	0	0	0	0	0	0	0	0	0	0	0	0	0	0	0	0	0	0	0	0	0	0	0
Hormonal responses-related element	GARE-motif	1	0	0	0	0	0	0	0	1	2	0	2	1	0	0	1	0	1	2	0	1	0	2	0	0	2	0	1	0	0	0	2	0	0	0	0	0	1	0	1	0	1	2	0	2	0	2	0
Hormonal responses-related element	GATA-motif	1	0	0	0	0	1	0	0	0	1	2	0	0	0	0	3	0	1	1	0	0	0	0	0	2	1	2	1	2	0	0	1	0	0	0	0	0	0	0	2	0	0	2	1	2	0	2	0
Hormonal responses-related element	GATT-motif	0	0	0	0	0	0	0	0	0	0	0	0	0	0	0	0	0	0	0	0	0	0	0	0	0	0	0	0	0	0	0	0	0	0	0	0	0	0	0	0	0	0	0	0	0	0	0	0
Hormonal responses-related element	G-box	6	16	9	2	16	13	16	9	21	2	2	2	12	11	4	0	4	4	12	17	1	5	4	5	2	2	2	4	2	8	3	2	3	8	9	13	0	1	3	5	3	6	2	13	2	9	2	13
Hormonal responses-related element	GC-motif	0	0	0	1	1	6	1	0	0	0	0	0	0	0	0	0	0	0	1	2	0	0	0	0	0	0	0	1	0	0	1	0	1	0	0	8	0	0	0	2	0	1	0	6	0	0	0	0
Hormonal responses-related element	GT1-motif	0	1	0	2	3	1	3	1	2	1	2	0	1	0	2	0	2	0	0	0	0	2	0	2	1	1	1	0	1	1	1	1	1	1	0	0	0	0	0	1	0	1	1	1	1	1	1	2
Hormonal responses-related element	GTGGC-motif	0	0	0	0	0	1	0	0	0	0	1	0	2	0	1	0	1	0	0	0	2	0	0	0	0	0	0	0	0	0	0	0	0	0	0	0	0	0	0	0	0	0	0	1	0	0	0	0
Hormonal responses-related element	I-box	0	1	0	0	0	0	0	0	0	0	0	1	1	0	2	1	2	1	1	0	0	0	1	0	1	0	1	0	1	0	0	0	0	0	0	1	0	0	0	2	0	0	5	0	5	0	5	0
Hormonal responses-related element	LAMP-element	0	0	1	0	0	0	0	0	0	0	0	0	0	2	1	1	1	0	0	0	0	0	0	0	0	0	0	0	0	0	0	0	0	0	0	0	0	0	1	0	1	0	0	0	0	0	0	0
Hormonal responses-related element	LS7	0	0	0	0	0	0	0	0	0	0	0	0	0	0	0	0	0	0	0	0	0	0	0	0	0	0	0	0	0	0	0	0	0	0	0	0	0	0	0	0	0	0	0	0	0	0	0	0
Hormonal responses-related element	MBSI	2	0	0	0	0	0	0	0	0	0	0	2	0	0	0	0	0	0	0	0	0	1	0	1	0	0	0	0	0	4	0	0	0	4	0	0	0	3	0	0	0	0	0	0	0	0	0	0
Hormonal responses-related element	MBSII	0	0	0	0	0	0	0	0	0	0	1	0	0	0	0	0	0	0	0	0	0	0	0	0	0	0	0	0	0	0	0	0	0	0	0	0	0	1	0	0	0	0	0	0	0	0	0	0
Hormonal responses-related element	MNF1	0	0	0	0	2	0	2	1	1	0	0	0	0	0	0	1	0	2	0	0	0	0	0	0	0	0	0	0	0	0	1	0	1	0	0	1	0	1	0	1	0	0	1	0	1	1	1	0
Hormonal responses-related element	MRE	0	1	1	0	0	0	0	0	0	0	1	0	0	0	0	1	0	0	0	0	0	0	2	0	0	0	0	0	0	1	0	0	0	1	0	1	0	1	0	2	0	0	0	0	0	0	0	1
Hormonal responses-related element	P-box	0	0	0	1	0	0	0	0	0	0	0	0	0	0	0	1	0	2	0	0	0	0	0	0	0	0	0	2	0	0	1	0	1	0	1	2	0	0	0	0	0	1	0	0	0	0	0	2
Hormonal responses-related element	Pc-CMA2a	0	0	0	0	0	0	0	0	0	0	0	0	0	0	0	0	0	0	0	0	0	0	0	0	0	0	0	0	0	0	0	0	0	0	0	0	0	0	0	0	0	0	0	0	0	0	0	0
Hormonal responses-related element	Pc-CMA2c	0	0	0	0	0	0	0	0	0	0	0	0	0	0	0	0	0	0	0	0	0	0	0	0	0	0	0	0	0	0	1	0	1	0	0	0	0	0	0	0	0	0	0	0	0	0	0	0
Hormonal responses-related element	rbcS-CMA7a	0	0	0	0	0	0	0	0	0	0	0	0	0	0	2	0	2	0	0	0	0	0	0	0	0	0	0	0	0	0	0	0	0	0	0	0	0	0	0	0	0	0	0	0	0	0	0	0
Hormonal responses-related element	SARE	0	0	0	0	0	0	0	0	0	0	0	0	1	0	0	0	0	0	0	0	0	0	0	0	0	0	0	0	0	0	0	0	0	0	0	0	0	0	0	0	0	0	0	0	0	0	0	0
Hormonal responses-related element	Sp1	6	3	0	0	4	4	4	0	6	3	0	0	2	2	1	4	1	3	5	9	4	2	3	2	0	3	0	0	0	9	5	3	5	9	1	9	0	0	1	1	1	5	0	4	0	0	0	1
Hormonal responses-related element	TATC-box	0	0	0	0	0	0	0	0	0	0	0	0	0	0	1	0	1	0	0	0	0	0	0	0	0	0	0	0	0	0	0	0	0	0	1	0	0	1	0	0	0	0	0	0	0	0	0	0
Hormonal responses-related element	TCA-element	1	1	1	0	1	1	1	3	0	0	2	5	1	0	3	2	3	2	1	0	0	2	2	2	1	0	1	0	1	1	1	0	1	1	1	0	0	0	0	0	0	4	3	1	3	3	3	1
Hormonal responses-related element	TCCC-motif	0	0	0	0	1	0	1	1	1	0	0	0	4	0	1	0	1	0	0	1	0	0	0	0	0	0	0	0	0	0	0	0	0	0	0	1	1	0	0	0	0	0	0	0	0	1	0	1
Hormonal responses-related element	TC-rich repeats	0	1	0	0	1	1	1	1	0	1	0	1	0	4	2	1	2	1	0	1	1	2	3	2	0	1	0	1	0	1	2	1	2	1	1	0	2	3	0	1	0	0	4	1	4	1	4	1
Hormonal responses-related element	TCT-motif	0	2	0	1	2	0	2	0	0	0	0	0	0	0	1	0	1	0	1	1	1	1	1	1	1	0	1	2	1	0	1	0	1	0	0	0	0	0	1	1	1	1	1	0	1	0	1	0
Hormonal responses-related element	TGA-box	0	0	1	0	0	0	0	0	0	0	0	1	0	0	0	0	0	0	0	0	0	0	0	0	0	0	0	0	0	0	0	0	0	0	0	0	0	0	0	0	0	0	0	0	0	0	0	0
Hormonal responses-related element	TGACG-motif	6	3	6	1	3	1	3	3	3	4	5	3	6	4	1	1	1	0	1	2	4	2	2	2	0	4	0	3	0	1	2	4	2	1	0	1	0	1	0	2	0	0	0	1	0	3	0	2
Hormonal responses-related element	TGA-element	1	1	0	1	1	1	1	0	0	0	1	1	1	2	1	1	1	1	1	1	1	0	0	0	1	0	1	1	1	0	0	0	0	0	0	1	0	0	1	0	1	1	1	1	1	0	1	1
Hormonal responses-related element	TGG-motif	0	0	0	0	0	0	0	0	0	0	0	0	0	0	0	0	0	0	0	0	0	0	0	0	0	0	0	0	0	0	0	0	0	0	0	0	0	0	0	0	0	0	0	0	0	0	0	0
Hormonal responses-related element	WUN-motif	0	0	0	0	0	0	0	0	0	0	0	0	0	0	0	0	0	1	0	0	0	0	0	0	0	0	0	0	0	0	0	0	0	0	0	0	0	0	0	0	0	0	0	0	0	0	0	0
Other element	ATGCAAAT motif	0	0	0	1	0	0	0	0	0	0	0	0	0	1	0	0	0	0	0	0	0	0	1	0	0	0	0	0	0	1	0	0	0	1	0	0	0	0	0	0	0	0	0	0	0	0	0	0
Other element	circadian	0	3	1	0	2	0	2	1	2	0	2	2	0	1	1	0	1	1	1	0	2	2	1	2	3	0	3	0	3	0	2	0	2	0	2	1	2	0	1	0	1	0	1	0	1	1	1	1
Other element	HD-Zip 1	0	0	0	0	0	0	0	0	0	0	0	0	0	0	0	0	0	0	0	0	0	0	0	0	0	0	0	0	0	0	0	0	0	0	0	0	0	0	0	0	0	0	0	0	0	0	0	0
Other element	HD-Zip 2	0	0	0	0	0	0	0	0	0	0	0	0	0	0	0	0	0	0	0	0	0	0	0	0	0	0	0	0	0	0	0	0	0	0	0	0	0	0	0	0	0	0	0	0	0	0	0	0
Other element	MSA-like	0	0	1	0	0	0	0	0	0	0	0	0	1	0	0	0	0	0	0	0	0	0	0	0	0	0	0	0	0	0	0	0	0	0	0	0	0	0	0	0	0	0	0	0	0	0	0	0
Other element	OBP-1 site	0	0	0	0	0	0	0	0	0	0	0	0	0	0	0	0	0	0	0	0	0	0	0	0	0	0	0	0	0	0	0	0	0	0	0	0	1	0	0	0	0	0	0	0	0	0	0	0
Other element	Skn-1_motif	3	1	5	4	2	4	2	4	1	2	3	3	2	2	6	2	6	0	3	0	2	1	4	1	2	2	2	1	2	1	3	2	3	1	1	1	4	7	6	2	6	3	0	4	0	4	0	1
Promoter related element	5UTR Py-rich stretch	11	1	1	1	5	1	5	0	0	1	0	1	7	2	1	2	1	0	3	2	1	1	1	1	17	1	17	0	17	1	1	1	1	1	14	2	0	1	0	0	0	1	1	1	1	0	1	0
Promoter related element	AT-rich sequence	0	0	0	0	0	0	0	0	0	0	1	1	0	0	0	0	0	0	0	0	0	0	0	0	0	0	0	0	0	0	0	0	0	0	0	0	0	0	0	0	0	0	0	0	0	0	0	1
Promoter related element	CAAT-box	20	17	26	28	12	13	12	18	26	26	29	34	11	35	31	20	31	27	13	16	22	30	26	30	39	26	39	27	39	36	31	26	31	36	16	18	24	23	18	15	18	27	32	13	32	18	32	21
Promoter related element	TA-rich region	0	0	0	0	2	0	2	0	0	0	0	0	0	0	0	0	0	0	0	0	0	0	0	0	0	0	0	0	0	0	0	0	0	0	0	0	0	0	0	27	0	1	31	0	31	0	31	0
Promoter related element	TATA-box	16	52	64	63	38	27	38	21	38	28	32	29	23	57	19	57	19	69	9	18	41	65	60	65	21	28	21	64	21	54	46	28	46	54	7	40	59	87	17	106	17	76	104	27	104	21	104	59
Sites binding-related element	AACA_motif	0	0	0	0	0	0	0	0	0	0	0	0	0	0	0	0	0	0	0	0	0	0	0	0	0	0	0	0	0	0	0	0	0	0	0	0	0	0	0	0	0	0	0	0	0	0	0	0
Sites binding-related element	AC-I	0	1	0	0	0	0	0	0	0	0	0	0	0	2	0	0	0	0	0	0	0	0	0	0	0	0	0	1	0	0	0	0	0	0	0	0	0	0	0	0	0	0	0	0	0	0	0	0
Sites binding-related element	AC-II	0	0	0	0	0	0	0	1	0	0	0	0	0	1	0	0	0	0	0	0	2	0	0	0	0	0	0	0	0	0	0	0	0	0	0	1	0	0	0	0	0	0	0	0	0	1	0	0
Sites binding-related element	as1	1	0	0	0	1	0	1	0	0	0	0	1	0	0	0	0	0	0	0	0	0	0	0	0	0	0	0	0	0	0	0	0	0	0	0	0	0	0	0	0	0	0	0	0	0	0	0	0
Sites binding-related element	CCAAT-box	1	1	1	1	0	0	0	0	1	2	0	0	1	0	1	0	1	1	0	2	3	1	0	1	0	2	0	1	0	0	2	2	2	0	0	1	0	0	1	0	1	0	0	0	0	0	0	0
Sites binding-related element	E2Fa	0	0	0	0	0	0	0	0	0	0	0	0	0	0	0	0	0	0	0	0	0	0	0	0	0	0	0	0	0	0	0	0	0	0	0	0	0	0	0	0	0	0	0	0	0	0	0	0
Sites binding-related element	E2Fb	0	0	0	0	0	0	0	0	0	0	0	0	0	0	0	0	0	0	0	0	0	1	0	1	0	0	0	0	0	0	0	0	0	0	0	0	0	0	0	0	0	0	0	0	0	0	0	0
Sites binding-related element	HD-Zip 3	0	0	0	0	0	0	0	0	0	0	0	0	0	0	0	0	0	0	0	0	0	0	0	0	0	0	0	0	0	0	0	0	0	0	0	0	0	0	0	0	0	0	1	0	1	0	1	0
Sites binding-related element	motif I	0	0	0	0	0	1	0	0	0	0	0	0	0	0	0	0	0	0	0	0	0	0	0	0	0	0	0	0	0	0	0	0	0	0	0	0	0	0	0	0	0	0	0	1	0	0	0	0
Sites binding-related element	motif IIb	0	0	0	0	0	0	0	0	0	0	0	0	0	0	0	0	0	0	0	0	0	0	0	0	0	0	0	0	0	0	0	0	0	0	0	0	0	0	0	0	0	0	0	0	0	0	0	0
Sites binding-related element	RY-element	1	0	0	1	0	0	0	0	0	0	0	0	0	0	0	0	0	0	0	0	0	0	0	0	0	0	0	0	0	1	0	0	0	1	0	0	0	0	1	1	1	0	0	0	0	0	0	0
Unknown function element	AAGAA-motif	0	1	1	2	0	1	0	2	2	1	0	1	0	0	1	2	1	0	0	2	0	0	0	0	0	1	0	1	0	0	0	1	0	0	1	0	0	0	2	1	2	3	0	1	0	2	0	1
Unknown function element	A-box	0	0	0	0	0	3	0	2	0	2	0	0	1	2	1	0	1	2	3	2	2	0	0	0	0	2	0	0	0	2	0	2	0	2	1	0	0	0	2	0	2	0	0	3	0	2	0	0
Unknown function element	ACA-motif	0	1	0	0	0	0	0	0	0	0	0	0	0	0	0	0	0	0	0	0	0	0	0	0	0	0	0	0	0	0	0	0	0	0	0	0	0	0	0	0	0	0	0	0	0	0	0	0
Unknown function element	as-2-box	0	0	0	0	0	0	0	1	1	1	0	0	0	0	0	0	0	1	0	0	1	0	0	0	0	1	0	0	0	0	0	1	0	0	0	0	0	0	1	1	1	0	0	0	0	1	0	0
Unknown function element	AT-rich element	0	0	0	2	0	0	0	1	1	0	0	0	0	0	0	0	0	0	0	0	0	0	0	0	0	0	0	0	0	0	0	0	0	0	0	0	0	0	0	0	0	0	0	0	0	1	0	0
Unknown function element	box E	0	0	0	0	0	0	0	0	0	0	0	0	0	0	0	0	0	0	0	0	0	0	0	0	1	0	1	0	1	0	0	0	0	0	0	0	0	0	0	0	0	0	0	0	0	0	0	0
Unknown function element	CE3	0	0	0	0	0	0	0	0	0	0	0	0	0	0	0	0	0	0	0	0	0	0	0	0	0	0	0	0	0	0	0	0	0	0	0	0	0	0	0	0	0	1	0	0	0	0	0	0
Unknown function element	C-repeat/DRE	0	0	0	0	0	0	0	0	0	0	0	0	0	0	0	0	0	0	0	1	0	0	0	0	0	0	0	0	0	0	0	0	0	0	0	0	0	0	0	0	0	0	0	0	0	0	0	0
Unknown function element	CTAG-motif	1	0	0	0	0	0	0	0	0	0	0	1	0	0	0	0	0	0	0	0	0	0	0	0	0	0	0	0	0	0	0	0	0	0	0	0	0	0	0	0	0	0	0	0	0	0	0	0
Unknown function element	ERE	0	1	0	0	0	1	0	0	0	0	0	0	0	2	0	0	0	1	0	0	0	0	0	0	0	0	0	1	0	0	0	0	0	0	0	0	0	0	0	0	0	0	0	1	0	0	0	0
Unknown function element	F-box	0	0	0	0	1	0	1	0	0	0	0	0	0	0	0	0	0	0	0	0	0	0	0	0	0	0	0	0	0	0	0	0	0	0	0	0	0	0	0	0	0	0	1	0	1	0	1	0
Unknown function element	H-box	0	0	0	0	0	0	0	0	0	0	0	0	0	0	0	0	0	0	0	0	0	0	0	0	0	0	0	0	0	0	0	0	0	0	0	0	0	0	0	0	0	0	0	0	0	0	0	0
Unknown function element	JERE	0	0	0	0	0	0	0	0	0	0	0	0	0	0	0	0	0	0	0	0	0	0	0	0	0	0	0	0	0	0	0	0	0	0	0	0	0	0	0	0	0	0	0	0	0	0	0	0
Unknown function element	L-box	0	1	0	0	0	0	0	0	0	0	0	0	0	2	0	0	0	0	0	1	0	0	0	0	0	0	0	0	0	1	0	0	0	1	0	0	0	0	0	0	0	0	0	0	0	0	0	0
Unknown function element	MBS	0	2	0	2	2	1	2	3	4	1	0	0	1	1	2	1	2	0	2	2	0	1	1	1	0	1	0	1	0	0	0	1	0	0	1	2	5	0	2	1	2	1	0	1	0	3	0	4
Unknown function element	NON-box	0	0	0	0	0	0	0	0	0	0	0	0	0	0	0	0	0	0	0	0	0	0	0	0	0	0	0	0	0	0	0	0	0	0	0	0	0	0	0	0	0	0	0	0	0	0	0	0
Unknown function element	plant_AP-2-like	0	0	0	0	0	2	0	0	0	0	0	0	0	0	0	0	0	0	0	1	0	0	0	0	0	0	0	0	0	1	0	0	0	1	0	2	0	0	0	0	0	0	0	2	0	0	0	0
Unknown function element	sbp-CMA1c	0	0	0	0	0	0	0	0	0	0	0	0	0	0	0	0	0	0	0	1	0	0	0	0	0	0	0	0	0	0	0	0	0	0	0	0	0	0	0	0	0	0	0	0	0	0	0	0
Unknown function element	TATCCAT/C-motif	1	0	1	1	1	0	1	0	0	0	0	0	0	0	0	0	0	0	1	0	0	0	0	0	0	0	0	1	0	0	0	0	0	0	2	0	0	0	1	0	1	0	0	0	0	0	0	0
Unknown function element	TCCACCT-motif	0	0	1	0	0	1	0	0	0	0	0	0	0	0	0	0	0	0	0	0	1	1	0	1	1	0	1	0	1	0	0	0	0	0	0	0	0	0	0	1	0	0	0	1	0	0	0	0
Unknown function element	Unn__1	3	3	2	3	4	4	4	2	2	3	2	0	9	3	2	2	2	3	6	8	2	0	1	0	0	3	0	5	0	1	3	3	3	1	4	6	0	0	3	5	3	6	0	4	0	2	0	4
Unknown function element	Unn__10	0	0	0	0	0	0	0	0	0	0	0	0	0	0	0	0	0	0	0	1	0	0	0	0	0	0	0	1	0	0	0	0	0	0	0	0	0	0	0	0	0	1	0	0	0	0	0	0
Unknown function element	Unn__11	0	0	0	0	0	0	0	0	0	0	0	0	0	0	0	0	0	0	0	0	0	0	0	0	0	0	0	1	0	0	0	0	0	0	2	0	0	0	0	0	0	0	0	0	0	0	0	0
Unknown function element	Unn__12	0	0	0	0	0	0	0	0	0	0	0	0	0	0	0	0	0	0	0	1	0	0	0	0	0	0	0	1	0	0	0	0	0	0	0	0	0	0	0	0	0	1	0	0	0	0	0	0
Unknown function element	Unn__13	0	0	0	1	0	0	0	0	0	0	0	0	0	1	0	0	0	0	0	0	0	0	0	0	0	0	0	0	0	0	0	0	0	0	0	0	0	0	0	0	0	1	1	0	1	0	1	0
Unknown function element	Unn__14	0	0	0	0	0	0	0	0	0	0	0	0	0	0	0	0	0	0	0	1	0	0	0	0	0	0	0	1	0	0	0	0	0	0	0	0	0	0	0	0	0	1	0	0	0	0	0	0
Unknown function element	Unn__15	0	0	1	0	0	0	0	0	0	0	0	0	0	0	1	0	1	0	0	0	0	0	0	0	0	0	0	1	0	0	0	0	0	0	0	0	0	0	0	0	0	0	0	0	0	0	0	0
Unknown function element	Unn__16	0	0	0	0	0	0	0	0	0	0	0	0	0	0	0	0	0	0	0	0	0	0	0	0	0	0	0	0	0	0	0	0	0	0	0	0	0	0	0	0	0	0	0	0	0	0	0	0
Unknown function element	Unn__2	0	0	0	0	1	1	1	0	0	0	0	0	2	0	1	1	1	1	2	2	0	0	1	0	0	0	0	1	0	1	1	0	1	1	0	1	0	0	1	1	1	1	0	1	0	0	0	0
Unknown function element	Unn__3	3	3	1	1	4	4	4	2	2	3	2	0	8	3	2	2	2	2	5	8	2	0	1	0	0	3	0	4	0	1	3	3	3	1	4	6	0	0	3	5	3	6	0	4	0	2	0	4
Unknown function element	Unn__4	15	13	13	5	23	10	23	12	16	15	8	17	20	14	16	22	16	12	24	32	16	11	19	11	10	15	10	12	10	12	12	15	12	12	11	15	15	13	17	8	17	8	5	10	5	12	5	8
Unknown function element	Unn__5	0	0	0	0	0	0	0	0	0	0	0	0	0	0	0	0	0	0	0	0	0	0	0	0	0	0	0	1	0	0	0	0	0	0	0	0	0	0	0	0	0	0	0	0	0	0	0	0
Unknown function element	Unn__6	0	1	0	0	0	0	0	0	0	0	0	0	0	1	0	0	0	1	0	0	0	0	0	0	0	0	0	0	0	0	0	0	0	0	0	0	0	0	1	0	1	0	0	0	0	0	0	1
Unknown function element	Unn__8	0	0	0	0	0	0	0	0	1	0	0	0	0	0	0	0	0	0	0	1	0	0	0	0	0	0	0	1	0	1	0	0	0	1	0	0	0	0	0	0	0	1	0	0	0	0	0	0
Unknown function element	Unn__9	0	0	0	0	0	0	0	0	0	0	0	0	0	0	0	0	0	0	0	1	0	0	0	0	0	0	0	1	0	0	0	0	0	0	0	0	0	0	0	0	0	1	0	0	0	0	0	0
Unknown function element	Y-box	0	0	0	0	0	0	0	0	0	0	0	0	0	0	0	0	0	0	1	0	0	0	0	0	0	0	0	0	0	0	0	0	0	0	0	0	0	0	0	0	0	0	0	0	0	0	0	0
[truncated: 76 more columns]
