# Supplementary material for: Evolutionary Expansion of WRKY Gene Family in Banana and Its Expression Profile during the Infection of Root Lesion Nematode, Pratylenchus coffeae
Source: PLoS One. 2016 Sep 7;11(9):e0162013. doi: 10.1371/journal.pone.0162013 (PMC5014340; doi:10.1371/journal.pone.0162013)
Supplement: S7 Table — (XLSX) [file pone.0162013.s009.xlsx]

## Sheet: Sheet1
Supplementary table 7. Evolutionary expansion of MusaWRKY genes through duplicated events evidenced by synonymous and non synonymous substitution rate analysis
Musa genome ID Locus 1	MusaWRKY Gene	Musa genome ID Locus 2	MusaWRKY Gene	Ka	Ks	Ka/Ks
GSMUA_Achr5T04150_001	MusaWRKY50	GSMUA_Achr11T10010_001	MusaWRKY143	0.11	0.36	0.305556
GSMUA_Achr4T14270_001	MusaWRKY40	GSMUA_Achr7T26450_001	MusaWRKY100	0.15	0.4	0.375
GSMUA_Achr6T16760_001	MusaWRKY70	GSMUA_Achr10T11580_001	MusaWRKY130	0.16	0.51	0.313725
GSMUA_Achr3T29850_001	MusaWRKY27	GSMUA_Achr4T13970_001	MusaWRKY39	0.17	0.55	0.309091		α+β	Ks ~ 0 to 0.45 -64.8MYA
GSMUA_Achr1T10080_001	MusaWRKY4	GSMUA_Achr2T05100_001	MusaWRKY8	0.18	0.78	0.230769		γ	Ks ~ 0.46 to 0.85 - 96MYA
GSMUA_Achr6T05880_001	MusaWRKY66	GSMUA_Achr10T26050_001	MusaWRKY137	0.26	0.76	0.342105			Ks ~ >0.85 - older then 96MYA
GSMUA_Achr6T02330_001	MusaWRKY62	GSMUA_Achr7T18820_001	MusaWRKY92	0.31	0.73	0.424658
GSMUA_Achr6T02330_001	MusaWRKY62	GSMUA_Achr10T30080_001	MusaWRKY140	0.39	0.78	0.5
GSMUA_Achr6T27090_001	MusaWRKY74	GSMUA_Achr9T06750_001	MusaWRKY116	0.24	0.78	0.307692
GSMUA_Achr8T20660_001	MusaWRKY108	GSMUA_Achr9T10740_001	MusaWRKY118	0.08	0.48	0.166667
GSMUA_Achr3T29310_001	MusaWRKY26	GSMUA_Achr9T21560_001	MusaWRKY121	0.09	0.5	0.18
GSMUA_Achr9T10740_001	MusaWRKY118	GSMUA_Achr10T08720_001	MusaWRKY129	0.15	0.53	0.283019
GSMUA_Achr4T15540_001	MusaWRKY42	GSMUA_Achr7T24840_001	MusaWRKY97	0.12	0.75	0.16
GSMUA_Achr8T19810_001	MusaWRKY107	GSMUA_Achr10T22020_001	MusaWRKY134	0.15	0.8	0.1875
GSMUA_Achr3T15690_001	MusaWRKY20	GSMUA_Achr8T27790_001	MusaWRKY111	0.17	0.54	0.314815
GSMUA_Achr8T14610_001	MusaWRKY105	GSMUA_Achr11T17950_001	MusaWRKY146	0.34	0.76	0.447368
GSMUA_Achr7T14140_001	MusaWRKY87	GSMUA_Achr10T21880_001	MusaWRKY133	0.45	0.71	0.633803
GSMUA_Achr5T23900_001	MusaWRKY61	GSMUA_Achr6T03500_001	MusaWRKY63	0.27	0.94	0.287234
GSMUA_Achr1T05010_001	MusaWRKY2	GSMUA_Achr5T09430_001	MusaWRKY55	0.37	1.07	0.345794
GSMUA_Achr10T06060_001	MusaWRKY128	GSMUA_Achr11T08290_001	MusaWRKY142	1.09	3.86	0.282383
GSMUA_Achr3T13440_001	MusaWRKY19	GSMUA_Achr7T05200_001	MusaWRKY81	0.26	1.02	0.254902
GSMUA_Achr7T16090_001	MusaWRKY91	GSMUA_Achr10T24080_001	MusaWRKY136	0.45	1.03	0.436893
GSMUA_Achr3T13440_001	MusaWRKY19	GSMUA_Achr4T20600_001	MusaWRKY46	1.3	3.79	0.343008
GSMUA_Achr2T15200_001	MusaWRKY10	GSMUA_Achr6T05880_001	MusaWRKY66	0.19	0.89	0.213483
GSMUA_Achr3T20290_001	MusaWRKY22	GSMUA_Achr6T02330_001	MusaWRKY62	0.44	0.92	0.478261
GSMUA_Achr5T06260_001	MusaWRKY52	GSMUA_Achr7T13310_001	MusaWRKY85	0.05	2.74	0.0182482
GSMUA_Achr5T04870_001	MusaWRKY51	GSMUA_Achr9T13840_001	MusaWRKY119	0.17	1.61	0.10559
GSMUA_Achr3T27880_001	MusaWRKY25	GSMUA_Achr9T22950_001	MusaWRKY122	0.3	1.82	0.164835
GSMUA_Achr4T08360_001	MusaWRKY37	GSMUA_Achr7T24840_001	MusaWRKY97	0.13	1.01	0.128713
GSMUA_Achr7T14300_001	MusaWRKY88	GSMUA_Achr10T22020_001	MusaWRKY134	0.28	1.47	0.190476
GSMUA_Achr7T14300_001	MusaWRKY88	GSMUA_Achr8T19810_001	MusaWRKY107	0.36	1	0.36
GSMUA_Achr8T15080_001	MusaWRKY106	GSMUA_Achr11T17620_001	MusaWRKY145	0.31	0.89	0.348315
