# Supplementary material for: Evolutionary Expansion of WRKY Gene Family in Banana and Its Expression Profile during the Infection of Root Lesion Nematode, Pratylenchus coffeae
Source: PLoS One. 2016 Sep 7;11(9):e0162013. doi: 10.1371/journal.pone.0162013 (PMC5014340; doi:10.1371/journal.pone.0162013)
Supplement: S9 Table — (XLSX) [file pone.0162013.s011.xlsx]

## Sheet: Resistant
Supplementary table 9. Differential Gene Expression (DGE) of MusaWRKYs in nematode resistant cultivar
Musa genome ID	Gene Locus	FPKM UR _Nematode	FPKM CR _Nematode	p_value	Log Fold Change	E-value	Gene Ontology (GO)	Gene Ontology IDs	Subcellular Location	KEGG IDs
GSMUA_Achr11G06260_001	11:4870371-4872787	3.75121	1.76389	0.242116	-1.08859	5e-63	embryo development ending in seed dormancy; nucleus; pollen development; sequence-specific DNA binding; sequence-specific DNA binding transcription factor activity; transcription, DNA-dependent	GO:0009793; GO:0005634; GO:0009555; GO:0043565; GO:0003700; GO:0006351	Nucleus.	ath:AT2G34830;
GSMUA_Achr10G02060_001	10:5264315-5265588	0.727762	0	0.079879	-1.79769000000000E+308	8e-28	nucleus; sequence-specific DNA binding; sequence-specific DNA binding transcription factor activity; transcription, DNA-dependent	GO:0005634; GO:0043565; GO:0003700; GO:0006351	Nucleus.	ath:AT4G22070;
GSMUA_Achr10G27340_001	10:30539465-30542202	0.221458	0.973653	0.0736648	2.13637	5e-38	nucleus; sequence-specific DNA binding; sequence-specific DNA binding transcription factor activity; transcription, DNA-dependent	GO:0005634; GO:0043565; GO:0003700; GO:0006351	Nucleus.	ath:AT4G39410;
GSMUA_Achr5G06260_001	5:4611236-4613433	3.88509	18.6484	0.0285794	2.26303	6e-46	nucleus; sequence-specific DNA binding; sequence-specific DNA binding transcription factor activity; transcription, DNA-dependent	GO:0005634; GO:0043565; GO:0003700; GO:0006351	Nucleus.	ath:AT4G39410;
GSMUA_Achr9G01400_001	9:1069062-1070784	0.37768	37.4365	4.00686e-11	6.63114	6e-52	lateral root development; nucleus; regulation of DNA-dependent transcription in response to stress; regulation of response to nutrient levels; sequence-specific DNA binding; sequence-specific DNA binding transcription factor activity; transcription, DNA-dependent	GO:0048527; GO:0005634; GO:0043620; GO:0032107; GO:0043565; GO:0003700; GO:0006351	Nucleus.	ath:AT5G13080;
GSMUA_Achr7G14300_001	7:11473697-11475293	0.51922	2.1485	0.0526333	2.04891	8e-41	defense response; leaf senescence; nucleus; response to chitin; sequence-specific DNA binding; sequence-specific DNA binding transcription factor activity; transcription, DNA-dependent	GO:0006952; GO:0010150; GO:0005634; GO:0010200; GO:0043565; GO:0003700; GO:0006351	Nucleus.	ath:AT4G01250;
GSMUA_Achr7G25400_001	7:27054405-27056065	33.3192	180.494	0.000111759	2.43752	5e-41	nucleus; sequence-specific DNA binding; sequence-specific DNA binding transcription factor activity; transcription, DNA-dependent	GO:0005634; GO:0043565; GO:0003700; GO:0006351	Nucleus.	ath:AT4G18170;
GSMUA_Achr6G22920_001	6:22026253-22029177	0.755538	21.6612	5.22998e-07	4.84147	5e-52	nucleus; sequence-specific DNA binding; sequence-specific DNA binding transcription factor activity; transcription, DNA-dependent	GO:0005634; GO:0043565; GO:0003700; GO:0006351	Nucleus.	ath:AT2G46130;
GSMUA_Achr1G04770_001	1:3974851-3976092	2.07497	2.84648	0.633041	0.456085	2e-35	nucleus; response to auxin stimulus; response to nematode; sequence-specific DNA binding; sequence-specific DNA binding transcription factor activity; transcription, DNA-dependent	GO:0005634; GO:0009733; GO:0009624; GO:0043565; GO:0003700; GO:0006351	Nucleus.	ath:AT2G47260;
GSMUA_Achr7G06860_001	7:5033463-5034654	0.228685	2.36571	0.0218553	3.37084	3e-60	nucleus; sequence-specific DNA binding; sequence-specific DNA binding transcription factor activity; transcription, DNA-dependent	GO:0005634; GO:0043565; GO:0003700; GO:0006351	Nucleus.	ath:AT2G44745;
GSMUA_Achr9G29350_001	9:33063531-33064738	0	2.13889	0.0230513	1.79769000000000E+308	4e-51	lateral root development; nucleus; regulation of DNA-dependent transcription in response to stress; regulation of response to nutrient levels; sequence-specific DNA binding; sequence-specific DNA binding transcription factor activity; transcription, DNA-dependent	GO:0048527; GO:0005634; GO:0043620; GO:0032107; GO:0043565; GO:0003700; GO:0006351	Nucleus.	ath:AT5G13080;
GSMUA_Achr6G03810_001	6:2604812-2609984	0.333327	0	0.050866	-1.79769000000000E+308	1e-48	calmodulin binding; defense response to bacterium; nucleus; response to chitin; sequence-specific DNA binding; sequence-specific DNA binding transcription factor activity; transcription, DNA-dependent	GO:0005516; GO:0042742; GO:0005634; GO:0010200; GO:0043565; GO:0003700; GO:0006351	Nucleus.	ath:AT4G31550;
GSMUA_Achr3G31310_001	3:29670632-29673936	2.76602	50.7021	1.81896e-07	4.19616	1e-34	nucleus; response to auxin stimulus; response to nematode; sequence-specific DNA binding; sequence-specific DNA binding transcription factor activity; transcription, DNA-dependent	GO:0005634; GO:0009733; GO:0009624; GO:0043565; GO:0003700; GO:0006351	Nucleus.	ath:AT2G47260;
GSMUA_Achr3G20450_001	3:21608645-21609309	0.347658	19.0612	3.70438e-05	5.77683	4e-36	defense response to fungus; jasmonic acid mediated signaling pathway; nucleus; sequence-specific DNA binding; sequence-specific DNA binding transcription factor activity; transcription, DNA-dependent	GO:0050832; GO:0009867; GO:0005634; GO:0043565; GO:0003700; GO:0006351	Nucleus.	ath:AT5G26170;
GSMUA_Achr4G07920_001	4:5881497-5892185	0.0960055	0.766953	0.011564	2.99795	1e-38	nucleus; sequence-specific DNA binding; sequence-specific DNA binding transcription factor activity; transcription, DNA-dependent	GO:0005634; GO:0043565; GO:0003700; GO:0006351	Nucleus.	ath:AT1G29860;
GSMUA_Achr4G23360_001	4:23475597-23478066	0.413366	3.78749	0.00306763	3.19575	1e-36	nucleus; response to auxin stimulus; response to nematode; sequence-specific DNA binding; sequence-specific DNA binding transcription factor activity; transcription, DNA-dependent	GO:0005634; GO:0009733; GO:0009624; GO:0043565; GO:0003700; GO:0006351	Nucleus.	ath:AT2G47260;
GSMUA_Achr9G07230_001	9:4566981-4568961	1.23363	19.6599	1.46406e-05	3.99427	8e-45	lateral root development; nucleus; regulation of DNA-dependent transcription in response to stress; regulation of response to nutrient levels; sequence-specific DNA binding; sequence-specific DNA binding transcription factor activity; transcription, DNA-dependent	GO:0048527; GO:0005634; GO:0043620; GO:0032107; GO:0043565; GO:0003700; GO:0006351	Nucleus.	ath:AT5G13080;
GSMUA_Achr4G14990_001	4:11297307-11299018	14.642	66.3165	0.00103783	2.17926	1e-39	nucleus; sequence-specific DNA binding; sequence-specific DNA binding transcription factor activity; transcription, DNA-dependent	GO:0005634; GO:0043565; GO:0003700; GO:0006351	Nucleus.	ath:AT4G18170;
GSMUA_Achr6G06360_001	6:4284591-4287733	0.14512	21.9932	0.0786437	7.24367	4e-46	lateral root development; nucleus; regulation of DNA-dependent transcription in response to stress; regulation of response to nutrient levels; sequence-specific DNA binding; sequence-specific DNA binding transcription factor activity; transcription, DNA-dependent	GO:0048527; GO:0005634; GO:0043620; GO:0032107; GO:0043565; GO:0003700; GO:0006351	Nucleus.	ath:AT5G13080;
GSMUA_Achr1G05010_001	1:4157956-4161782	0.234511	8.36961	2.02829e-07	5.15743	5e-48	nucleus; sequence-specific DNA binding; sequence-specific DNA binding transcription factor activity; transcription, DNA-dependent	GO:0005634; GO:0043565; GO:0003700; GO:0006351	Nucleus.	ath:AT2G46130;
GSMUA_Achr10G14710_001	10:22895462-22896997	0.271418	0	0.0399823	-1.79769000000000E+308	3e-42	defense response; leaf senescence; nucleus; response to chitin; sequence-specific DNA binding; sequence-specific DNA binding transcription factor activity; transcription, DNA-dependent	GO:0006952; GO:0010150; GO:0005634; GO:0010200; GO:0043565; GO:0003700; GO:0006351	Nucleus.	ath:AT4G01250;
GSMUA_Achr7G24780_001	7:26642721-26643529	0	3.68727	0.0203737	1.79769000000000E+308	1e-46	nucleus; sequence-specific DNA binding; sequence-specific DNA binding transcription factor activity; transcription, DNA-dependent	GO:0005634; GO:0043565; GO:0003700; GO:0006351	Nucleus.	ath:AT1G64000;
GSMUA_Achr6G22160_001	6:19006880-19008356	0.961944	7.17234	0.00168865	2.89842	4e-42	nucleus; sequence-specific DNA binding; sequence-specific DNA binding transcription factor activity; transcription, DNA-dependent	GO:0005634; GO:0043565; GO:0003700; GO:0006351	Nucleus.	ath:AT4G18170;
GSMUA_Achr8G26240_001	8:29852662-29853864	2.97292	11.9327	0.0236803	2.00497	9e-30	defense response to fungus; jasmonic acid mediated signaling pathway; nucleus; sequence-specific DNA binding; sequence-specific DNA binding transcription factor activity; transcription, DNA-dependent	GO:0050832; GO:0009867; GO:0005634; GO:0043565; GO:0003700; GO:0006351	Nucleus.	ath:AT5G26170;
GSMUA_Achr7G23980_001	7:26024447-26025289	0.169204	5.83463	5.8511e-05	5.1078	4e-31	defense response to fungus; jasmonic acid mediated signaling pathway; nucleus; sequence-specific DNA binding; sequence-specific DNA binding transcription factor activity; transcription, DNA-dependent	GO:0050832; GO:0009867; GO:0005634; GO:0043565; GO:0003700; GO:0006351	Nucleus.	ath:AT5G26170;
GSMUA_Achr10G23420_001	10:28190018-28191551	3.95546	12.5627	0.0375297	1.66723	2e-52	calmodulin binding; defense response to bacterium; nucleus; response to chitin; sequence-specific DNA binding; sequence-specific DNA binding transcription factor activity; transcription, DNA-dependent	GO:0005516; GO:0042742; GO:0005634; GO:0010200; GO:0043565; GO:0003700; GO:0006351	Nucleus.	ath:AT2G24570;
GSMUA_Achr7G14250_001	7:11422786-11424691	15.9019	2.76968	0.00133568	-2.52141	5e-53	ADP binding; ATP binding; chloroplast envelope; defense response; nucleoside-triphosphatase activity; nucleus; protein serine/threonine kinase activity; sequence-specific DNA binding; sequence-specific DNA binding transcription factor activity; signal transduction; transcription, DNA-dependent	GO:0043531; GO:0005524; GO:0009941; GO:0006952; GO:0017111; GO:0005634; GO:0004674; GO:0043565; GO:0003700; GO:0007165; GO:0006351	Nucleus.	ath:AT4G12020;
GSMUA_Achr4G08880_001	4:6474568-6475443	0.114866	4.19856	4.26771e-05	5.19187	8e-31	defense response to fungus; jasmonic acid mediated signaling pathway; nucleus; sequence-specific DNA binding; sequence-specific DNA binding transcription factor activity; transcription, DNA-dependent	GO:0050832; GO:0009867; GO:0005634; GO:0043565; GO:0003700; GO:0006351	Nucleus.	ath:AT5G26170;
GSMUA_Achr4G03660_001	4:2920671-2922203	0.652361	1.93654	0.141497	1.56974	4e-64	nucleus; sequence-specific DNA binding; sequence-specific DNA binding transcription factor activity; transcription, DNA-dependent	GO:0005634; GO:0043565; GO:0003700; GO:0006351	Nucleus.	zma:732738;
GSMUA_Achr9G03020_001	9:2142751-2145100	2.04272	0.969976	0.273543	-1.07447	8e-40	embryo development ending in seed dormancy; nucleus; pollen development; sequence-specific DNA binding; sequence-specific DNA binding transcription factor activity; transcription, DNA-dependent	GO:0009793; GO:0005634; GO:0009555; GO:0043565; GO:0003700; GO:0006351	Nucleus.	ath:AT2G34830;
GSMUA_Achr6G27090_001	6:27684622-27686302	2.37303	47.2452	7.56341e-08	4.31537	1e-36	nucleus; sequence-specific DNA binding; sequence-specific DNA binding transcription factor activity; transcription, DNA-dependent	GO:0005634; GO:0043565; GO:0003700; GO:0006351	Nucleus.	ath:AT4G18170;
GSMUA_Achr1G12210_001	1:9315033-9325474	12.9858	8.65877	0.37415	-0.584702	9e-92	ADP binding; ATP binding; chloroplast envelope; defense response; nucleoside-triphosphatase activity; nucleus; protein serine/threonine kinase activity; sequence-specific DNA binding; sequence-specific DNA binding transcription factor activity; signal transduction; transcription, DNA-dependent	GO:0043531; GO:0005524; GO:0009941; GO:0006952; GO:0017111; GO:0005634; GO:0004674; GO:0043565; GO:0003700; GO:0007165; GO:0006351	Nucleus.	ath:AT4G12020;
GSMUA_Achr11G13500_001	11:14207251-14214708	29.4796	15.2521	0.124829	-0.950709	2e-89	ADP binding; ATP binding; chloroplast envelope; defense response; nucleoside-triphosphatase activity; nucleus; protein serine/threonine kinase activity; sequence-specific DNA binding; sequence-specific DNA binding transcription factor activity; signal transduction; transcription, DNA-dependent	GO:0043531; GO:0005524; GO:0009941; GO:0006952; GO:0017111; GO:0005634; GO:0004674; GO:0043565; GO:0003700; GO:0007165; GO:0006351	Nucleus.	ath:AT4G12020;
GSMUA_Achr2G07690_001	2:12010443-12019191	12.0605	4.55378	0.0587377	-1.40516	3e-92	ADP binding; ATP binding; chloroplast envelope; defense response; nucleoside-triphosphatase activity; nucleus; protein serine/threonine kinase activity; sequence-specific DNA binding; sequence-specific DNA binding transcription factor activity; signal transduction; transcription, DNA-dependent	GO:0043531; GO:0005524; GO:0009941; GO:0006952; GO:0017111; GO:0005634; GO:0004674; GO:0043565; GO:0003700; GO:0007165; GO:0006351	Nucleus.	ath:AT4G12020;
GSMUA_Achr9G06750_001	9:4297865-4299193	4.2935	2.14239	0.288034	-1.00293	5e-28	nucleus; response to auxin stimulus; response to nematode; sequence-specific DNA binding; sequence-specific DNA binding transcription factor activity; transcription, DNA-dependent	GO:0005634; GO:0009733; GO:0009624; GO:0043565; GO:0003700; GO:0006351	Nucleus.	ath:AT2G47260;
GSMUA_Achr6G15840_001	6:10586827-10588187	4.38121	17.9262	0.00841769	2.03267	1e-21	nucleolus; response to chitin; sequence-specific DNA binding; sequence-specific DNA binding transcription factor activity; transcription, DNA-dependent	GO:0005730; GO:0010200; GO:0043565; GO:0003700; GO:0006351	Nucleus.	ath:AT2G46400;
GSMUA_Achr7G19340_001	7:22182944-22183797	0.184152	1.90502	0.00785949	3.37084	1e-52	defense response to bacterium; defense response to fungus; nucleus; regulation of defense response to virus by host; response to chitin; response to molecule of bacterial origin; response to salicylic acid stimulus; sequence-specific DNA binding; sequence-specific DNA binding transcription factor activity; transcription, DNA-dependent	GO:0042742; GO:0050832; GO:0005634; GO:0050691; GO:0010200; GO:0002237; GO:0009751; GO:0043565; GO:0003700; GO:0006351	Nucleus.	ath:AT4G31800;
GSMUA_Achr10G14660_001	10:22867360-22870087	11.2189	9.13533	0.659501	-0.296405	6e-71	ADP binding; ATP binding; chloroplast envelope; defense response; nucleoside-triphosphatase activity; nucleus; protein serine/threonine kinase activity; sequence-specific DNA binding; sequence-specific DNA binding transcription factor activity; signal transduction; transcription, DNA-dependent	GO:0043531; GO:0005524; GO:0009941; GO:0006952; GO:0017111; GO:0005634; GO:0004674; GO:0043565; GO:0003700; GO:0007165; GO:0006351	Nucleus.	ath:AT4G12020;
GSMUA_Achr2G05100_001	2:10330791-10331526	0.935709	1.35516	0.634225	0.534336	1e-47	defense response to bacterium; defense response to fungus; nucleus; regulation of defense response to virus by host; response to chitin; response to molecule of bacterial origin; response to salicylic acid stimulus; sequence-specific DNA binding; sequence-specific DNA binding transcription factor activity; transcription, DNA-dependent	GO:0042742; GO:0050832; GO:0005634; GO:0050691; GO:0010200; GO:0002237; GO:0009751; GO:0043565; GO:0003700; GO:0006351	Nucleus.	ath:AT4G31800;
GSMUA_Achr2G16390_001	2:17292249-17293680	2.63144	2.09742	0.731587	-0.327239	2e-20	nucleus; response to salt stress; response to water deprivation; sequence-specific DNA binding; sequence-specific DNA binding transcription factor activity; transcription, DNA-dependent	GO:0005634; GO:0009651; GO:0009414; GO:0043565; GO:0003700; GO:0006351	Nucleus.	ath:AT1G69310;
GSMUA_Achr2G17580_001	2:18064875-18066851	3.58357	3.47704	0.962447	-0.0435366	5e-57	calmodulin binding; nucleus; sequence-specific DNA binding; sequence-specific DNA binding transcription factor activity; transcription, DNA-dependent	GO:0005516; GO:0005634; GO:0043565; GO:0003700; GO:0006351	Nucleus.	ath:AT2G30590;
GSMUA_Achr10G02140_001	10:5665071-5673652	11.5253	12.8788	0.813655	0.160199	3e-84	ADP binding; ATP binding; chloroplast envelope; defense response; nucleoside-triphosphatase activity; nucleus; protein serine/threonine kinase activity; sequence-specific DNA binding; sequence-specific DNA binding transcription factor activity; signal transduction; transcription, DNA-dependent	GO:0043531; GO:0005524; GO:0009941; GO:0006952; GO:0017111; GO:0005634; GO:0004674; GO:0043565; GO:0003700; GO:0007165; GO:0006351	Nucleus.	ath:AT4G12020;
GSMUA_Achr6G10600_001	6:7057457-7060103	57.4078	17.8792	0.00676655	-1.68296	2e-61	ADP binding; ATP binding; chloroplast envelope; defense response; nucleoside-triphosphatase activity; nucleus; protein serine/threonine kinase activity; sequence-specific DNA binding; sequence-specific DNA binding transcription factor activity; signal transduction; transcription, DNA-dependent	GO:0043531; GO:0005524; GO:0009941; GO:0006952; GO:0017111; GO:0005634; GO:0004674; GO:0043565; GO:0003700; GO:0007165; GO:0006351	Nucleus.	ath:AT4G12020;
GSMUA_Achr8G01790_001	8:1370549-1372939	0.320676	0.829336	0.191828	1.37084	2e-89	camalexin biosynthetic process; cellular heat acclimation; defense response to bacterium; defense response to fungus; nucleus; positive regulation of autophagy; response to chitin; response to cold; response to salt stress; response to water deprivation; sequence-specific DNA binding; sequence-specific DNA binding transcription factor activity; transcription, DNA-dependent	GO:0010120; GO:0070370; GO:0042742; GO:0050832; GO:0005634; GO:0010508; GO:0010200; GO:0009409; GO:0009651; GO:0009414; GO:0043565; GO:0003700; GO:0006351	Nucleus.	ath:AT2G38470;
GSMUA_Achr10G25540_001	10:29507046-29511055	19.0424	42.1566	0.0687739	1.14654	5e-91	ADP binding; ATP binding; chloroplast envelope; defense response; nucleoside-triphosphatase activity; nucleus; protein serine/threonine kinase activity; sequence-specific DNA binding; sequence-specific DNA binding transcription factor activity; signal transduction; transcription, DNA-dependent	GO:0043531; GO:0005524; GO:0009941; GO:0006952; GO:0017111; GO:0005634; GO:0004674; GO:0043565; GO:0003700; GO:0007165; GO:0006351	Nucleus.	ath:AT4G12020;
GSMUA_Achr3G09940_001	3:7213605-7215236	2.48769	12.1371	0.00576851	2.28654	3e-80	camalexin biosynthetic process; cellular heat acclimation; defense response to bacterium; defense response to fungus; nucleus; positive regulation of autophagy; response to chitin; response to cold; response to salt stress; response to water deprivation; sequence-specific DNA binding; sequence-specific DNA binding transcription factor activity; transcription, DNA-dependent	GO:0010120; GO:0070370; GO:0042742; GO:0050832; GO:0005634; GO:0010508; GO:0010200; GO:0009409; GO:0009651; GO:0009414; GO:0043565; GO:0003700; GO:0006351	Nucleus.	ath:AT2G38470;
GSMUA_Achr6G22940_001	6:22039150-22043170	15.9194	37.9844	0.0458165	1.25462	2e-62	ADP binding; ATP binding; chloroplast envelope; defense response; nucleoside-triphosphatase activity; nucleus; protein serine/threonine kinase activity; sequence-specific DNA binding; sequence-specific DNA binding transcription factor activity; signal transduction; transcription, DNA-dependent	GO:0043531; GO:0005524; GO:0009941; GO:0006952; GO:0017111; GO:0005634; GO:0004674; GO:0043565; GO:0003700; GO:0007165; GO:0006351	Nucleus.	ath:AT4G12020;
GSMUA_Achr10G14500_001	10:22727313-22729555	4.04225	6.06338	0.477006	0.584963	1e-71	DNA binding; nucleus; sequence-specific DNA binding transcription factor activity	GO:0003677; GO:0005634; GO:0003700	Nucleus.	ath:AT4G23800;
GSMUA_Achr7G20920_001	7:23864111-23866861	121.709	37.778	0.00641242	-1.68782	1e-46	ADP binding; ATP binding; chloroplast envelope; defense response; nucleoside-triphosphatase activity; nucleus; protein serine/threonine kinase activity; sequence-specific DNA binding; sequence-specific DNA binding transcription factor activity; signal transduction; transcription, DNA-dependent	GO:0043531; GO:0005524; GO:0009941; GO:0006952; GO:0017111; GO:0005634; GO:0004674; GO:0043565; GO:0003700; GO:0007165; GO:0006351	Nucleus.	ath:AT4G12020;
GSMUA_Achr10G18900_001	10:25451297-25454630	12.4794	5.30264	0.0944446	-1.23476	5e-70	ADP binding; ATP binding; chloroplast envelope; defense response; nucleoside-triphosphatase activity; nucleus; protein serine/threonine kinase activity; sequence-specific DNA binding; sequence-specific DNA binding transcription factor activity; signal transduction; transcription, DNA-dependent	GO:0043531; GO:0005524; GO:0009941; GO:0006952; GO:0017111; GO:0005634; GO:0004674; GO:0043565; GO:0003700; GO:0007165; GO:0006351	Nucleus.	ath:AT4G12020;
GSMUA_Achr7G13400_001	7:10811415-10813496	0.586319	1.96233	0.0858413	1.74281	5e-47	defense response; nucleus; sequence-specific DNA binding; sequence-specific DNA binding transcription factor activity; transcription, DNA-dependent	GO:0006952; GO:0005634; GO:0043565; GO:0003700; GO:0006351	Nucleus.	ath:AT5G15130;
GSMUA_Achr9G04830_001	9:3155952-3156595	0.150106	0.414084	0.300431	1.46395	6e-19	DNA binding; chloroplast; defense response to bacterium, incompatible interaction; leaf senescence; nucleus; positive regulation of transcription, DNA-dependent; regulation of defense response; response to chitin; response to hydrogen peroxide; response to ozone; response to salicylic acid stimulus; sequence-specific DNA binding; sequence-specific DNA binding transcription factor activity; transc…	GO:0003677; GO:0009507; GO:0009816; GO:0010150; GO:0005634; GO:0045893; GO:0031347; GO:0010200; GO:0042542; GO:0010193; GO:0009751; GO:0043565; GO:0003700; GO:0006351	Nucleus.	ath:AT4G23810;
GSMUA_Achr11G19710_001	11:20794805-20798624	3.56584	7.37761	0.199462	1.04891	2e-88	camalexin biosynthetic process; cellular heat acclimation; defense response to bacterium; defense response to fungus; nucleus; positive regulation of autophagy; response to chitin; response to cold; response to salt stress; response to water deprivation; sequence-specific DNA binding; sequence-specific DNA binding transcription factor activity; transcription, DNA-dependent	GO:0010120; GO:0070370; GO:0042742; GO:0050832; GO:0005634; GO:0010508; GO:0010200; GO:0009409; GO:0009651; GO:0009414; GO:0043565; GO:0003700; GO:0006351	Nucleus.	ath:AT2G38470;
GSMUA_Achr7G22030_001	7:24626510-24628911	18.3551	38.5424	0.103754	1.07026	3e-20	defense response to fungus; induced systemic resistance, jasmonic acid mediated signaling pathway; negative regulation of leaf senescence; negative regulation of transcription, DNA-dependent; nucleus; response to chitin; sequence-specific DNA binding; sequence-specific DNA binding transcription factor activity; systemic acquired resistance, salicylic acid mediated signaling pathway; transcription…	GO:0050832; GO:0009864; GO:1900056; GO:0045892; GO:0005634; GO:0010200; GO:0043565; GO:0003700; GO:0009862; GO:0006351	Nucleus.	ath:AT3G56400;
GSMUA_Achr10G21880_001	10:27267769-27271829	1.44141	4.15246	0.101568	1.52649	6e-22	DNA binding; chloroplast; defense response to bacterium, incompatible interaction; leaf senescence; nucleus; positive regulation of transcription, DNA-dependent; regulation of defense response; response to chitin; response to hydrogen peroxide; response to ozone; response to salicylic acid stimulus; sequence-specific DNA binding; sequence-specific DNA binding transcription factor activity; transc…	GO:0003677; GO:0009507; GO:0009816; GO:0010150; GO:0005634; GO:0045893; GO:0031347; GO:0010200; GO:0042542; GO:0010193; GO:0009751; GO:0043565; GO:0003700; GO:0006351	Nucleus.	ath:AT4G23810;
GSMUA_Achr4G27420_001	4:26258925-26260700	2.66851	0.635518	0.0396753	-2.07003	1e-60	embryo development ending in seed dormancy; nucleus; pollen development; sequence-specific DNA binding; sequence-specific DNA binding transcription factor activity; transcription, DNA-dependent	GO:0009793; GO:0005634; GO:0009555; GO:0043565; GO:0003700; GO:0006351	Nucleus.	ath:AT2G34830;
GSMUA_Achr2G18390_001	2:18828597-18830237	0.441553	3.69395	0.00258771	3.06451	1e-46	negative regulation of transcription, DNA-dependent; nucleus; sequence-specific DNA binding; sequence-specific DNA binding transcription factor activity; transcription, DNA-dependent	GO:0045892; GO:0005634; GO:0043565; GO:0003700; GO:0006351	Nucleus.	ath:AT4G04450;
GSMUA_Achr3G03090_001	3:2009799-2011183	0.694802	0.189148	0.106962	-1.87709	1e-91	cellular response to boron-containing substance deprivation; cellular response to phosphate starvation; ethylene mediated signaling pathway; negative regulation of transcription, DNA-dependent; nucleus; response to chitin; sequence-specific DNA binding; sequence-specific DNA binding transcription factor activity; transcription regulatory region DNA binding; transcription, DNA-dependent	GO:0080169; GO:0016036; GO:0009873; GO:0045892; GO:0005634; GO:0010200; GO:0043565; GO:0003700; GO:0044212; GO:0006351	Nucleus.	ath:AT1G62300;
GSMUA_Achr7G16090_001	7:13092803-13094374	0.0905897	11.1207	1.25205e-08	6.93968	3e-47	defense response to bacterium; defense response to fungus; nucleus; regulation of defense response to virus by host; response to chitin; response to molecule of bacterial origin; response to salicylic acid stimulus; sequence-specific DNA binding; sequence-specific DNA binding transcription factor activity; transcription, DNA-dependent	GO:0042742; GO:0050832; GO:0005634; GO:0050691; GO:0010200; GO:0002237; GO:0009751; GO:0043565; GO:0003700; GO:0006351	Nucleus.	ath:AT4G31800;
GSMUA_Achr11G08290_001	11:6421725-6423033	2.46825	44.9722	1.50249e-07	4.18747	5e-40	defense response to bacterium; defense response to fungus; nucleus; regulation of defense response to virus by host; response to chitin; response to molecule of bacterial origin; response to salicylic acid stimulus; sequence-specific DNA binding; sequence-specific DNA binding transcription factor activity; transcription, DNA-dependent	GO:0042742; GO:0050832; GO:0005634; GO:0050691; GO:0010200; GO:0002237; GO:0009751; GO:0043565; GO:0003700; GO:0006351	Nucleus.	ath:AT4G31800;
GSMUA_Achr7G09680_001	7:7875298-7876182	8.70056	57.1604	0.000314795	2.71584	1e-33	defense response to bacterium; defense response to fungus; jasmonic acid mediated signaling pathway; nucleus; sequence-specific DNA binding; sequence-specific DNA binding transcription factor activity; transcription, DNA-dependent	GO:0042742; GO:0050832; GO:0009867; GO:0005634; GO:0043565; GO:0003700; GO:0006351	Nucleus.	ath:AT5G64810;
GSMUA_Achr2G09710_001	2:13153514-13156350	10.3222	3.94269	0.0791343	-1.3885	4e-61	embryo development ending in seed dormancy; nucleus; pollen development; sequence-specific DNA binding; sequence-specific DNA binding transcription factor activity; transcription, DNA-dependent	GO:0009793; GO:0005634; GO:0009555; GO:0043565; GO:0003700; GO:0006351	Nucleus.	ath:AT2G34830;
GSMUA_Achr7G00610_001	7:512494-515793	1.52683	3.561	0.178007	1.22175	7e-87	DNA binding; nucleus; sequence-specific DNA binding; sequence-specific DNA binding transcription factor activity; transcription, DNA-dependent	GO:0003677; GO:0005634; GO:0043565; GO:0003700; GO:0006351	Nucleus.	ath:AT1G13960;
GSMUA_Achr4G02800_001	4:2325631-2327379	0	0.583265	0.0285016	1.79769000000000E+308	2e-40	nucleus; sequence-specific DNA binding; sequence-specific DNA binding transcription factor activity; transcription, DNA-dependent	GO:0005634; GO:0043565; GO:0003700; GO:0006351	Nucleus.	ath:AT1G29860;
GSMUA_Achr5G23900_001	5:25450518-25455715	14.2629	7.01241	0.148108	-1.02429	2e-142	establishment of cell polarity; longitudinal axis specification; nucleus; sequence-specific DNA binding; sequence-specific DNA binding transcription factor activity; transcription, DNA-dependent	GO:0030010; GO:0009942; GO:0005634; GO:0043565; GO:0003700; GO:0006351	Nucleus.	ath:AT5G56270;
GSMUA_Achr11G10700_001	11:8480785-8487716	24.0041	28.9888	0.65376	0.272215	3e-91	cellular heat acclimation; nucleus; sequence-specific DNA binding; sequence-specific DNA binding transcription factor activity; transcription, DNA-dependent	GO:0070370; GO:0005634; GO:0043565; GO:0003700; GO:0006351	Nucleus.	ath:AT5G07100;
GSMUA_Achr2G15200_001	2:16588920-16591256	6.94638	6.78221	0.963013	-0.0345064	2e-105	cellular response to boron-containing substance deprivation; cellular response to phosphate starvation; ethylene mediated signaling pathway; negative regulation of transcription, DNA-dependent; nucleus; response to chitin; sequence-specific DNA binding; sequence-specific DNA binding transcription factor activity; transcription regulatory region DNA binding; transcription, DNA-dependent	GO:0080169; GO:0016036; GO:0009873; GO:0045892; GO:0005634; GO:0010200; GO:0043565; GO:0003700; GO:0044212; GO:0006351	Nucleus.	ath:AT1G62300;
GSMUA_Achr10G11580_001	10:20981729-20988762	4.71288	3.34055	0.559752	-0.496525	5e-131	DNA binding; nucleus; sequence-specific DNA binding; sequence-specific DNA binding transcription factor activity; transcription, DNA-dependent	GO:0003677; GO:0005634; GO:0043565; GO:0003700; GO:0006351	Nucleus.	ath:AT1G13960;
GSMUA_Achr7G26450_001	7:27752656-27760197	6.98579	2.62542	0.0879281	-1.41187	9e-126	DNA binding; nucleus; sequence-specific DNA binding; sequence-specific DNA binding transcription factor activity; transcription, DNA-dependent	GO:0003677; GO:0005634; GO:0043565; GO:0003700; GO:0006351	Nucleus.	ath:AT1G13960;
GSMUA_Achr5G04870_001	5:3576210-3577853	4.45999	11.5419	0.0770829	1.37177	2e-70	calmodulin binding; defense response to bacterium; nucleus; response to chitin; sequence-specific DNA binding; sequence-specific DNA binding transcription factor activity; transcription, DNA-dependent	GO:0005516; GO:0042742; GO:0005634; GO:0010200; GO:0043565; GO:0003700; GO:0006351	Nucleus.	ath:AT2G24570;
GSMUA_Achr5G07490_001	5:5389789-5391596	29.39	125.928	0.000771946	2.0992	1e-23	defense response to fungus; induced systemic resistance, jasmonic acid mediated signaling pathway; negative regulation of leaf senescence; negative regulation of transcription, DNA-dependent; nucleus; response to chitin; sequence-specific DNA binding; sequence-specific DNA binding transcription factor activity; systemic acquired resistance, salicylic acid mediated signaling pathway; transcription…	GO:0050832; GO:0009864; GO:1900056; GO:0045892; GO:0005634; GO:0010200; GO:0043565; GO:0003700; GO:0009862; GO:0006351	Nucleus.	ath:AT3G56400;
GSMUA_Achr6G13630_001	6:9080223-9082337	4.55044	1.0171	0.0169454	-2.16154	7e-101	cellular response to boron-containing substance deprivation; cellular response to phosphate starvation; ethylene mediated signaling pathway; negative regulation of transcription, DNA-dependent; nucleus; response to chitin; sequence-specific DNA binding; sequence-specific DNA binding transcription factor activity; transcription regulatory region DNA binding; transcription, DNA-dependent	GO:0080169; GO:0016036; GO:0009873; GO:0045892; GO:0005634; GO:0010200; GO:0043565; GO:0003700; GO:0044212; GO:0006351	Nucleus.	ath:AT1G62300;
GSMUA_Achr7G00580_001	7:482128-483037	0	0.38824	0.058114	1.79769000000000E+308	2e-36	nucleus; response to salt stress; response to water deprivation; sequence-specific DNA binding; sequence-specific DNA binding transcription factor activity; transcription, DNA-dependent	GO:0005634; GO:0009651; GO:0009414; GO:0043565; GO:0003700; GO:0006351	Nucleus.	ath:AT1G69310;
GSMUA_Achr1G23560_001	1:17943104-17944949	0.634075	0.540186	0.824132	-0.231198	6e-72	calmodulin binding; defense response to bacterium; nucleus; response to chitin; sequence-specific DNA binding; sequence-specific DNA binding transcription factor activity; transcription, DNA-dependent	GO:0005516; GO:0042742; GO:0005634; GO:0010200; GO:0043565; GO:0003700; GO:0006351	Nucleus.	ath:AT2G24570;
GSMUA_Achr7G18820_001	7:21636721-21638389	7.88621	1.68466	0.00991088	-2.22687	1e-58	nucleus; sequence-specific DNA binding; sequence-specific DNA binding transcription factor activity; transcription, DNA-dependent	GO:0005634; GO:0043565; GO:0003700; GO:0006351	Nucleus.	ath:AT1G68150;
GSMUA_Achr7G05200_001	7:3897003-3898522	2.45707	54.3247	9.59898e-09	4.4666	1e-53	defense response to bacterium; defense response to fungus; nucleus; regulation of defense response; response to molecule of bacterial origin; response to salicylic acid stimulus; sequence-specific DNA binding; sequence-specific DNA binding transcription factor activity; transcription, DNA-dependent	GO:0042742; GO:0050832; GO:0005634; GO:0031347; GO:0002237; GO:0009751; GO:0043565; GO:0003700; GO:0006351	Nucleus.	ath:AT2G25000;
GSMUA_Achr10G15290_001	10:23296893-23299071	27.6395	49.4745	0.171119	0.839955	1e-106	cellular response to boron-containing substance deprivation; cellular response to phosphate starvation; ethylene mediated signaling pathway; negative regulation of transcription, DNA-dependent; nucleus; response to chitin; sequence-specific DNA binding; sequence-specific DNA binding transcription factor activity; transcription regulatory region DNA binding; transcription, DNA-dependent	GO:0080169; GO:0016036; GO:0009873; GO:0045892; GO:0005634; GO:0010200; GO:0043565; GO:0003700; GO:0044212; GO:0006351	Nucleus.	ath:AT1G62300;
GSMUA_Achr11G10010_001	11:7833099-7843663	5.63186	2.21945	0.10016	-1.34341	3e-136	establishment of cell polarity; longitudinal axis specification; nucleus; sequence-specific DNA binding; sequence-specific DNA binding transcription factor activity; transcription, DNA-dependent	GO:0030010; GO:0009942; GO:0005634; GO:0043565; GO:0003700; GO:0006351	Nucleus.	ath:AT5G56270;
GSMUA_Achr1G27980_001	1:26739742-26741092	84.3058	321.633	0.00252156	1.93171	2e-35	DNA binding; chloroplast; defense response to bacterium, incompatible interaction; leaf senescence; nucleus; positive regulation of transcription, DNA-dependent; regulation of defense response; response to chitin; response to hydrogen peroxide; response to ozone; response to salicylic acid stimulus; sequence-specific DNA binding; sequence-specific DNA binding transcription factor activity; transc…	GO:0003677; GO:0009507; GO:0009816; GO:0010150; GO:0005634; GO:0045893; GO:0031347; GO:0010200; GO:0042542; GO:0010193; GO:0009751; GO:0043565; GO:0003700; GO:0006351	Nucleus.	ath:AT4G23810;
GSMUA_Achr10G08720_001	10:18636236-18638518	13.3441	39.7179	0.0155621	1.57359	3e-79	calmodulin binding; nucleus; sequence-specific DNA binding; sequence-specific DNA binding transcription factor activity; transcription, DNA-dependent	GO:0005516; GO:0005634; GO:0043565; GO:0003700; GO:0006351	Nucleus.	ath:AT5G28650;
GSMUA_Achr6G07620_001	6:5173924-5176064	1.06724	0.396321	0.17115	-1.42914	4e-74	cellular response to boron-containing substance deprivation; cellular response to phosphate starvation; ethylene mediated signaling pathway; negative regulation of transcription, DNA-dependent; nucleus; response to chitin; sequence-specific DNA binding; sequence-specific DNA binding transcription factor activity; transcription regulatory region DNA binding; transcription, DNA-dependent	GO:0080169; GO:0016036; GO:0009873; GO:0045892; GO:0005634; GO:0010200; GO:0043565; GO:0003700; GO:0044212; GO:0006351	Nucleus.	ath:AT1G62300;
GSMUA_Achr10G26050_001	10:29789031-29791244	10.0135	7.08105	0.493252	-0.499919	3e-91	negative regulation of transcription, DNA-dependent; nucleus; sequence-specific DNA binding; sequence-specific DNA binding transcription factor activity; transcription, DNA-dependent	GO:0045892; GO:0005634; GO:0043565; GO:0003700; GO:0006351	Nucleus.	ath:AT4G04450;
GSMUA_Achr10G28190_001	10:31101521-31109495	0.873213	0.422832	0.335426	-1.04625	4e-46	nucleus; sequence-specific DNA binding; sequence-specific DNA binding transcription factor activity; transcription, DNA-dependent	GO:0005634; GO:0043565; GO:0003700; GO:0006351	Nucleus.	ath:AT1G68150;
GSMUA_Achr1G10080_001	1:7641896-7656327	69.5308	115.298	0.310318	0.729638	6e-57	defense response to bacterium; defense response to fungus; nucleus; regulation of defense response; response to molecule of bacterial origin; response to salicylic acid stimulus; sequence-specific DNA binding; sequence-specific DNA binding transcription factor activity; transcription, DNA-dependent	GO:0042742; GO:0050832; GO:0005634; GO:0031347; GO:0002237; GO:0009751; GO:0043565; GO:0003700; GO:0006351	Nucleus.	ath:AT2G25000;
GSMUA_Achr10G06060_001	10:16537393-16542229	13.4602	25.3326	0.170837	0.912299	3e-52	nucleus; positive regulation of transcription, DNA-dependent; response to 1-aminocyclopropane-1-carboxylic acid; response to wounding; sequence-specific DNA binding; sequence-specific DNA binding transcription factor activity; transcription, DNA-dependent	GO:0005634; GO:0045893; GO:0009961; GO:0009611; GO:0043565; GO:0003700; GO:0006351	Nucleus.	ath:AT4G26640;
GSMUA_Achr9G19580_001	9:21673894-21679383	5.41728	14.0189	0.0563137	1.37173	2e-52	camalexin biosynthetic process; cellular heat acclimation; defense response to bacterium; defense response to fungus; nucleus; positive regulation of autophagy; response to chitin; response to cold; response to salt stress; response to water deprivation; sequence-specific DNA binding; sequence-specific DNA binding transcription factor activity; transcription, DNA-dependent	GO:0010120; GO:0070370; GO:0042742; GO:0050832; GO:0005634; GO:0010508; GO:0010200; GO:0009409; GO:0009651; GO:0009414; GO:0043565; GO:0003700; GO:0006351	Nucleus.	ath:AT2G38470;
GSMUA_Achr10G06050_001	10:16529876-16531080	38.8155	114.606	0.0122927	1.56197	2e-54	defense response to bacterium; defense response to fungus; nucleus; regulation of defense response to virus by host; response to chitin; response to molecule of bacterial origin; response to salicylic acid stimulus; sequence-specific DNA binding; sequence-specific DNA binding transcription factor activity; transcription, DNA-dependent	GO:0042742; GO:0050832; GO:0005634; GO:0050691; GO:0010200; GO:0002237; GO:0009751; GO:0043565; GO:0003700; GO:0006351	Nucleus.	ath:AT4G31800;
GSMUA_Achr10G30080_001	10:32360991-32363096	1.48713	1.09554	0.642512	-0.440896	2e-49	nucleus; sequence-specific DNA binding; sequence-specific DNA binding transcription factor activity; transcription, DNA-dependent	GO:0005634; GO:0043565; GO:0003700; GO:0006351	Nucleus.	ath:AT1G68150;
GSMUA_Achr5G16460_001	5:14957649-14958501	0	0.850755	0.0339611	1.79769000000000E+308	7e-53	defense response to bacterium; defense response to fungus; nucleus; regulation of defense response; response to molecule of bacterial origin; response to salicylic acid stimulus; sequence-specific DNA binding; sequence-specific DNA binding transcription factor activity; transcription, DNA-dependent	GO:0042742; GO:0050832; GO:0005634; GO:0031347; GO:0002237; GO:0009751; GO:0043565; GO:0003700; GO:0006351	Nucleus.	ath:AT2G25000;
GSMUA_Achr4G15640_001	4:11945049-11946296	0	0.338029	0.0416909	1.79769000000000E+308	2e-35	nucleus; sequence-specific DNA binding; sequence-specific DNA binding transcription factor activity; transcription, DNA-dependent	GO:0005634; GO:0043565; GO:0003700; GO:0006351	Nucleus.	ath:AT4G11070;
GSMUA_Achr1G17160_001	1:12808435-12810275	24.1091	13.7432	0.219787	-0.810854	4e-60	nucleus; sequence-specific DNA binding; sequence-specific DNA binding transcription factor activity; transcription, DNA-dependent	GO:0005634; GO:0043565; GO:0003700; GO:0006351	Nucleus.	ath:AT2G03340;
GSMUA_Achr4G16840_001	4:15374155-15376328	0.846086	2.45746	0.114979	1.53829	4e-61	nucleus; sequence-specific DNA binding; sequence-specific DNA binding transcription factor activity; transcription, DNA-dependent	GO:0005634; GO:0043565; GO:0003700; GO:0006351	Nucleus.	ath:AT2G03340;
GSMUA_Achr10G24080_001	10:28546203-28547037	0	0.433104	0.0480013	1.79769000000000E+308	3e-57	defense response to bacterium; defense response to fungus; nucleus; regulation of defense response to virus by host; response to chitin; response to molecule of bacterial origin; response to salicylic acid stimulus; response to wounding; sequence-specific DNA binding; sequence-specific DNA binding transcription factor activity; transcription, DNA-dependent	GO:0042742; GO:0050832; GO:0005634; GO:0050691; GO:0010200; GO:0002237; GO:0009751; GO:0009611; GO:0043565; GO:0003700; GO:0006351	Nucleus.	ath:AT1G80840;
GSMUA_Achr6G03490_001	6:2403136-2405123	12.707	1.13235	0.000129901	-3.48822	5e-24	establishment of cell polarity; longitudinal axis specification; nucleus; sequence-specific DNA binding; sequence-specific DNA binding transcription factor activity; transcription, DNA-dependent	GO:0030010; GO:0009942; GO:0005634; GO:0043565; GO:0003700; GO:0006351	Nucleus.	ath:AT5G56270;
GSMUA_Achr11G17620_001	11:19208082-19209970	0.114543	1.08336	0.00601502	3.24155	4e-40	cellular response to boron-containing substance deprivation; cellular response to phosphate starvation; ethylene mediated signaling pathway; negative regulation of transcription, DNA-dependent; nucleus; response to chitin; sequence-specific DNA binding; sequence-specific DNA binding transcription factor activity; transcription regulatory region DNA binding; transcription, DNA-dependent	GO:0080169; GO:0016036; GO:0009873; GO:0045892; GO:0005634; GO:0010200; GO:0043565; GO:0003700; GO:0044212; GO:0006351	Nucleus.	ath:AT1G62300;
GSMUA_Achr4G08360_001	4:6150496-6152156	12.4184	5.31451	0.121652	-1.22447	1e-36	nucleus; sequence-specific DNA binding; sequence-specific DNA binding transcription factor activity; transcription, DNA-dependent	GO:0005634; GO:0043565; GO:0003700; GO:0006351	Nucleus.	ath:AT1G29280;
GSMUA_Achr3G13440_001	3:9894022-9895201	3.11008	55.2977	1.76796e-07	4.1522	5e-53	defense response to bacterium; defense response to fungus; nucleus; regulation of defense response to virus by host; response to chitin; response to molecule of bacterial origin; response to salicylic acid stimulus; sequence-specific DNA binding; sequence-specific DNA binding transcription factor activity; transcription, DNA-dependent	GO:0042742; GO:0050832; GO:0005634; GO:0050691; GO:0010200; GO:0002237; GO:0009751; GO:0043565; GO:0003700; GO:0006351	Nucleus.	ath:AT4G31800;
GSMUA_Achr8G02180_001	8:1609913-1611695	0.624438	3.44517	0.0154274	2.46395	3e-37	nucleus; sequence-specific DNA binding; sequence-specific DNA binding transcription factor activity; transcription, DNA-dependent	GO:0005634; GO:0043565; GO:0003700; GO:0006351	Nucleus.	ath:AT5G43290;
GSMUA_Achr4G01930_001	4:1703012-1704507	0.0518758	0.375653	0.0556044	2.85626	1e-44	defense response to bacterium; defense response to fungus; nucleus; regulation of defense response; response to molecule of bacterial origin; response to salicylic acid stimulus; sequence-specific DNA binding; sequence-specific DNA binding transcription factor activity; transcription, DNA-dependent	GO:0042742; GO:0050832; GO:0005634; GO:0031347; GO:0002237; GO:0009751; GO:0043565; GO:0003700; GO:0006351	Nucleus.	ath:AT2G25000;
