# Supplementary material for: Evolutionary Expansion of WRKY Gene Family in Banana and Its Expression Profile during the Infection of Root Lesion Nematode, Pratylenchus coffeae
Source: PLoS One. 2016 Sep 7;11(9):e0162013. doi: 10.1371/journal.pone.0162013 (PMC5014340; doi:10.1371/journal.pone.0162013)
Supplement: S10 Table — (XLSX) [file pone.0162013.s012.xlsx]

## Sheet: Susceptible
Supplementary table 10. Differential Gene Expression (DGE) of MusaWRKYs in nematode susceptible cultivar
Musa genome ID	Gene Locus	FPKM US_Nematode	FPKM CS_Nematode	p_value	Log Fold Change	E-value	Gene Ontology (GO)	Gene Ontology IDs	Subcellular Location	KEGG IDs
GSMUA_Achr6G14260_001	6:9403394-9408125	0	5.5126	0.00240082	1.79769000000000E+308	4e-103	DNA binding; nucleus; sequence-specific DNA binding transcription factor activity	GO:0003677; GO:0005634; GO:0003700	Nucleus.	ath:AT4G23800;
GSMUA_Achr9G22950_001	9:27946064-27947286	1.10698	2.23339	0.287421	1.01261	1e-82	calmodulin binding; defense response to bacterium; nucleus; response to chitin; sequence-specific DNA binding; sequence-specific DNA binding transcription factor activity; transcription, DNA-dependent	GO:0005516; GO:0042742; GO:0005634; GO:0010200; GO:0043565; GO:0003700; GO:0006351	Nucleus.	ath:AT4G31550;
GSMUA_Achr7G06860_001	7:5033463-5034654	0	0.642273	0.074349	1.79769000000000E+308	3e-60	nucleus; sequence-specific DNA binding; sequence-specific DNA binding transcription factor activity; transcription, DNA-dependent	GO:0005634; GO:0043565; GO:0003700; GO:0006351	Nucleus.	ath:AT2G44745;
GSMUA_Achr5G03670_001	5:2566581-2568846	0.537897	1.33797	0.203202	1.31464	4e-74	nucleus; sequence-specific DNA binding; sequence-specific DNA binding transcription factor activity; transcription, DNA-dependent	GO:0005634; GO:0043565; GO:0003700; GO:0006351	Nucleus.	ath:AT1G30650;
GSMUA_Achr7G14250_001	7:11422786-11424691	1.77048	4.38636	0.112395	1.30889	5e-53	ADP binding; ATP binding; chloroplast envelope; defense response; nucleoside-triphosphatase activity; nucleus; protein serine/threonine kinase activity; sequence-specific DNA binding; sequence-specific DNA binding transcription factor activity; signal transduction; transcription, DNA-dependent	GO:0043531; GO:0005524; GO:0009941; GO:0006952; GO:0017111; GO:0005634; GO:0004674; GO:0043565; GO:0003700; GO:0007165; GO:0006351	Nucleus.	ath:AT4G12020;
GSMUA_Achr5G04150_001	5:2974506-2980296	0.77574	1.82953	0.165614	1.23783	2e-132	establishment of cell polarity; longitudinal axis specification; nucleus; sequence-specific DNA binding; sequence-specific DNA binding transcription factor activity; transcription, DNA-dependent	GO:0030010; GO:0009942; GO:0005634; GO:0043565; GO:0003700; GO:0006351	Nucleus.	ath:AT5G56270;
GSMUA_Achr4G01600_001	4:1348529-1353295	2.59375	5.36187	0.162131	1.0477	5e-150	establishment of cell polarity; longitudinal axis specification; nucleus; sequence-specific DNA binding; sequence-specific DNA binding transcription factor activity; transcription, DNA-dependent	GO:0030010; GO:0009942; GO:0005634; GO:0043565; GO:0003700; GO:0006351	Nucleus.	ath:AT5G56270;
GSMUA_Achr1G04770_001	1:3974851-3976092	0	2.12203	0.0129978	1.79769000000000E+308	2e-35	nucleus; response to auxin stimulus; response to nematode; sequence-specific DNA binding; sequence-specific DNA binding transcription factor activity; transcription, DNA-dependent	GO:0005634; GO:0009733; GO:0009624; GO:0043565; GO:0003700; GO:0006351	Nucleus.	ath:AT2G47260;
GSMUA_Achr3G31310_001	3:29670632-29673936	4.03037	35.5716	3.15208e-05	3.14174	1e-34	nucleus; response to auxin stimulus; response to nematode; sequence-specific DNA binding; sequence-specific DNA binding transcription factor activity; transcription, DNA-dependent	GO:0005634; GO:0009733; GO:0009624; GO:0043565; GO:0003700; GO:0006351	Nucleus.	ath:AT2G47260;
GSMUA_Achr4G23360_001	4:23475597-23478066	0.980912	2.52923	0.168904	1.3665	1e-36	nucleus; response to auxin stimulus; response to nematode; sequence-specific DNA binding; sequence-specific DNA binding transcription factor activity; transcription, DNA-dependent	GO:0005634; GO:0009733; GO:0009624; GO:0043565; GO:0003700; GO:0006351	Nucleus.	ath:AT2G47260;
GSMUA_Achr6G22160_001	6:19006880-19008356	0	7.41684	0.00289599	1.79769000000000E+308	9e-44	nucleus; response to auxin stimulus; response to nematode; sequence-specific DNA binding; sequence-specific DNA binding transcription factor activity; transcription, DNA-dependent	GO:0005634; GO:0009733; GO:0009624; GO:0043565; GO:0003700; GO:0006351	Nucleus.	ath:AT2G47260;
GSMUA_Achr9G06750_001	9:4297865-4299193	1.53002	6.20658	0.0234975	2.02024	5e-28	nucleus; response to auxin stimulus; response to nematode; sequence-specific DNA binding; sequence-specific DNA binding transcription factor activity; transcription, DNA-dependent	GO:0005634; GO:0009733; GO:0009624; GO:0043565; GO:0003700; GO:0006351	Nucleus.	ath:AT2G47260;
GSMUA_Achr1G05010_001	1:4157956-4161782	3.40851	7.80071	0.11669	1.19446	3e-47	nucleus; sequence-specific DNA binding; sequence-specific DNA binding transcription factor activity; transcription, DNA-dependent	GO:0005634; GO:0043565; GO:0003700; GO:0006351	Nucleus.	ath:AT5G41570;
GSMUA_Achr3G09940_001	3:7213605-7215236	1.24823	6.67996	0.00443193	2.41996	7e-77	cellular heat acclimation; nucleus; sequence-specific DNA binding; sequence-specific DNA binding transcription factor activity; transcription, DNA-dependent	GO:0070370; GO:0005634; GO:0043565; GO:0003700; GO:0006351	Nucleus.	ath:AT5G07100;
GSMUA_Achr10G14710_001	10:22895462-22896997	0.117869	0.296447	0.282812	1.33058	2e-44	defense response to bacterium; negative regulation of transcription, DNA-dependent; nitric oxide mediated signal transduction; nucleus; response to gibberellin stimulus; sequence-specific DNA binding; sequence-specific DNA binding transcription factor activity; transcription, DNA-dependent	GO:0042742; GO:0045892; GO:0007263; GO:0005634; GO:0009739; GO:0043565; GO:0003700; GO:0006351	Nucleus.	ath:AT5G52830;
GSMUA_Achr4G02800_001	4:2325631-2327379	0	11.5038	0.00144195	1.79769000000000E+308	1e-42	nucleus; sequence-specific DNA binding; sequence-specific DNA binding transcription factor activity; transcription, DNA-dependent	GO:0005634; GO:0043565; GO:0003700; GO:0006351	Nucleus.	ath:AT4G18170;
GSMUA_Achr4G07920_001	4:5881497-5892185	0.268023	1.4639	0.0171501	2.44939	5e-44	nucleus; sequence-specific DNA binding; sequence-specific DNA binding transcription factor activity; transcription, DNA-dependent	GO:0005634; GO:0043565; GO:0003700; GO:0006351	Nucleus.	ath:AT4G18170;
GSMUA_Achr4G14990_001	4:11297307-11299018	20.9846	79.6618	0.00314835	1.92456	1e-39	nucleus; sequence-specific DNA binding; sequence-specific DNA binding transcription factor activity; transcription, DNA-dependent	GO:0005634; GO:0043565; GO:0003700; GO:0006351	Nucleus.	ath:AT4G18170;
GSMUA_Achr6G27090_001	6:27684622-27686302	0.610188	30.9268	1.626e-10	5.66346	1e-36	nucleus; sequence-specific DNA binding; sequence-specific DNA binding transcription factor activity; transcription, DNA-dependent	GO:0005634; GO:0043565; GO:0003700; GO:0006351	Nucleus.	ath:AT4G18170;
GSMUA_Achr10G11580_001	10:20981729-20988762	1.70556	6.04624	0.0254829	1.82579	1e-119	nucleus; sequence-specific DNA binding; sequence-specific DNA binding transcription factor activity; transcription, DNA-dependent	GO:0005634; GO:0043565; GO:0003700; GO:0006351	Nucleus.	ath:AT2G03340;
GSMUA_Achr1G17160_001	1:12808435-12810275	4.65456	15.2555	0.0156277	1.71261	4e-60	nucleus; sequence-specific DNA binding; sequence-specific DNA binding transcription factor activity; transcription, DNA-dependent	GO:0005634; GO:0043565; GO:0003700; GO:0006351	Nucleus.	ath:AT2G03340;
GSMUA_Achr7G00610_001	7:512494-515793	0.732379	1.98815	0.121576	1.44077	5e-92	nucleus; sequence-specific DNA binding; sequence-specific DNA binding transcription factor activity; transcription, DNA-dependent	GO:0005634; GO:0043565; GO:0003700; GO:0006351	Nucleus.	ath:AT2G03340;
GSMUA_Achr10G26050_001	10:29789031-29791244	1.53619	6.67425	0.00790577	2.11925	3e-91	nucleus; sequence-specific DNA binding; sequence-specific DNA binding transcription factor activity; transcription, DNA-dependent	GO:0005634; GO:0043565; GO:0003700; GO:0006351	Nucleus.	ath:AT4G22070;
GSMUA_Achr10G15290_001	10:23296893-23299071	16.1053	55.6034	0.00589379	1.78763	4e-101	nucleus; sequence-specific DNA binding; sequence-specific DNA binding transcription factor activity; transcription, DNA-dependent	GO:0005634; GO:0043565; GO:0003700; GO:0006351	Nucleus.	ath:AT4G22070;
GSMUA_Achr3G03090_001	3:2009799-2011183	0	0.667579	0.0250009	1.79769000000000E+308	5e-83	nucleus; sequence-specific DNA binding; sequence-specific DNA binding transcription factor activity; transcription, DNA-dependent	GO:0005634; GO:0043565; GO:0003700; GO:0006351	Nucleus.	ath:AT4G22070;
GSMUA_Achr6G07620_001	6:5173924-5176064	0.0802161	0.345852	0.0938735	2.10819	2e-76	nucleus; sequence-specific DNA binding; sequence-specific DNA binding transcription factor activity; transcription, DNA-dependent	GO:0005634; GO:0043565; GO:0003700; GO:0006351	Nucleus.	ath:AT4G22070;
GSMUA_Achr2G05100_001	2:10330791-10331526	0	1.90529	0.0233378	1.79769000000000E+308	2e-45	defense response to bacterium; defense response to fungus; nucleus; regulation of defense response to virus by host; response to chitin; response to molecule of bacterial origin; response to salicylic acid stimulus; response to wounding; sequence-specific DNA binding; sequence-specific DNA binding transcription factor activity; transcription, DNA-dependent	GO:0042742; GO:0050832; GO:0005634; GO:0050691; GO:0010200; GO:0002237; GO:0009751; GO:0009611; GO:0043565; GO:0003700; GO:0006351	Nucleus.	ath:AT1G80840;
GSMUA_Achr10G24080_001	10:28546203-28547037	0.0681807	0.342955	0.148523	2.33058	3e-57	defense response to bacterium; defense response to fungus; nucleus; regulation of defense response to virus by host; response to chitin; response to molecule of bacterial origin; response to salicylic acid stimulus; response to wounding; sequence-specific DNA binding; sequence-specific DNA binding transcription factor activity; transcription, DNA-dependent	GO:0042742; GO:0050832; GO:0005634; GO:0050691; GO:0010200; GO:0002237; GO:0009751; GO:0009611; GO:0043565; GO:0003700; GO:0006351	Nucleus.	ath:AT1G80840;
GSMUA_Achr4G01930_001	4:1703012-1704507	0	4.80796	0.00736704	1.79769000000000E+308	2e-48	defense response to bacterium; defense response to fungus; nucleus; regulation of defense response to virus by host; response to chitin; response to molecule of bacterial origin; response to salicylic acid stimulus; response to wounding; sequence-specific DNA binding; sequence-specific DNA binding transcription factor activity; transcription, DNA-dependent	GO:0042742; GO:0050832; GO:0005634; GO:0050691; GO:0010200; GO:0002237; GO:0009751; GO:0009611; GO:0043565; GO:0003700; GO:0006351	Nucleus.	ath:AT1G80840;
GSMUA_Achr3G13440_001	3:9894022-9895201	0.949655	16.3778	2.75624e-06	4.10819	2e-50	defense response to bacterium; defense response to fungus; nucleus; regulation of defense response to virus by host; response to chitin; response to molecule of bacterial origin; response to salicylic acid stimulus; response to wounding; sequence-specific DNA binding; sequence-specific DNA binding transcription factor activity; transcription, DNA-dependent	GO:0042742; GO:0050832; GO:0005634; GO:0050691; GO:0010200; GO:0002237; GO:0009751; GO:0009611; GO:0043565; GO:0003700; GO:0006351	Nucleus.	ath:AT1G80840;
GSMUA_Achr7G16090_001	7:13092803-13094374	0.0590109	0.424043	0.0724454	2.84516	5e-48	defense response to bacterium; defense response to fungus; nucleus; regulation of defense response to virus by host; response to chitin; response to molecule of bacterial origin; response to salicylic acid stimulus; response to wounding; sequence-specific DNA binding; sequence-specific DNA binding transcription factor activity; transcription, DNA-dependent	GO:0042742; GO:0050832; GO:0005634; GO:0050691; GO:0010200; GO:0002237; GO:0009751; GO:0009611; GO:0043565; GO:0003700; GO:0006351	Nucleus.	ath:AT1G80840;
GSMUA_Achr7G19340_001	7:22182944-22183797	0.719747	6.14174	0.00293828	3.09308	2e-56	defense response to bacterium; defense response to fungus; nucleus; regulation of defense response to virus by host; response to chitin; response to molecule of bacterial origin; response to salicylic acid stimulus; response to wounding; sequence-specific DNA binding; sequence-specific DNA binding transcription factor activity; transcription, DNA-dependent	GO:0042742; GO:0050832; GO:0005634; GO:0050691; GO:0010200; GO:0002237; GO:0009751; GO:0009611; GO:0043565; GO:0003700; GO:0006351	Nucleus.	ath:AT1G80840;
GSMUA_Achr10G21880_001	10:27267769-27271829	0.962716	2.12662	0.224821	1.14338	8e-24	nucleus; sequence-specific DNA binding; sequence-specific DNA binding transcription factor activity; transcription, DNA-dependent	GO:0005634; GO:0043565; GO:0003700; GO:0006351	Nucleus.	ath:AT4G11070;
GSMUA_Achr3G15840_001	3:16821983-16826391	9.89092	39.5796	0.104169	2.00058	4e-32	nucleus; sequence-specific DNA binding; sequence-specific DNA binding transcription factor activity; transcription, DNA-dependent	GO:0005634; GO:0043565; GO:0003700; GO:0006351	Nucleus.	ath:AT4G11070;
GSMUA_Achr7G14140_001	7:11295611-11297600	11.8402	44.5246	0.00338147	1.91091	2e-35	nucleus; sequence-specific DNA binding; sequence-specific DNA binding transcription factor activity; transcription, DNA-dependent	GO:0005634; GO:0043565; GO:0003700; GO:0006351	Nucleus.	ath:AT4G11070;
GSMUA_Achr2G18390_001	2:18828597-18830237	1.01296	2.99247	0.0914947	1.56276	1e-46	negative regulation of transcription, DNA-dependent; nucleus; sequence-specific DNA binding; sequence-specific DNA binding transcription factor activity; transcription, DNA-dependent	GO:0045892; GO:0005634; GO:0043565; GO:0003700; GO:0006351	Nucleus.	ath:AT4G04450;
GSMUA_Achr3G31130_001	3:29575501-29578696	0.344913	1.21446	0.0842798	1.81601	3e-49	negative regulation of transcription, DNA-dependent; nucleus; sequence-specific DNA binding; sequence-specific DNA binding transcription factor activity; transcription, DNA-dependent	GO:0045892; GO:0005634; GO:0043565; GO:0003700; GO:0006351	Nucleus.	ath:AT4G04450;
GSMUA_Achr6G05880_001	6:3974240-3976098	0.357798	1.18665	0.0887212	1.72968	9e-85	negative regulation of transcription, DNA-dependent; nucleus; sequence-specific DNA binding; sequence-specific DNA binding transcription factor activity; transcription, DNA-dependent	GO:0045892; GO:0005634; GO:0043565; GO:0003700; GO:0006351	Nucleus.	ath:AT4G04450;
GSMUA_Achr6G13630_001	6:9080223-9082337	0.0246332	0.619535	0.00208262	4.65251	2e-101	negative regulation of transcription, DNA-dependent; nucleus; sequence-specific DNA binding; sequence-specific DNA binding transcription factor activity; transcription, DNA-dependent	GO:0045892; GO:0005634; GO:0043565; GO:0003700; GO:0006351	Nucleus.	ath:AT4G04450;
GSMUA_Achr6G06360_001	6:4284591-4287733	0.141799	18.5957	0.000116487	7.03498	7e-43	nucleus; sequence-specific DNA binding; sequence-specific DNA binding transcription factor activity; transcription, DNA-dependent	GO:0005634; GO:0043565; GO:0003700; GO:0006351	Nucleus.	ath:AT3G01970;
GSMUA_Achr9G01400_001	9:1069062-1070784	12.0104	52.0724	0.00266708	2.11623	6e-44	nucleus; sequence-specific DNA binding; sequence-specific DNA binding transcription factor activity; transcription, DNA-dependent	GO:0005634; GO:0043565; GO:0003700; GO:0006351	Nucleus.	ath:AT3G01970;
GSMUA_Achr9G29350_001	9:33063531-33064738	0	2.25825	0.0182683	1.79769000000000E+308	7e-43	nucleus; sequence-specific DNA binding; sequence-specific DNA binding transcription factor activity; transcription, DNA-dependent	GO:0005634; GO:0043565; GO:0003700; GO:0006351	Nucleus.	ath:AT3G01970;
GSMUA_Achr6G15840_001	6:10586827-10588187	0.894524	13.0854	4.58138e-06	3.87069	1e-21	nucleolus; response to chitin; sequence-specific DNA binding; sequence-specific DNA binding transcription factor activity; transcription, DNA-dependent	GO:0005730; GO:0010200; GO:0043565; GO:0003700; GO:0006351	Nucleus.	ath:AT2G46400;
GSMUA_Achr2G16390_001	2:17292249-17293680	0.632266	3.08948	0.0189475	2.28876	3e-34	nucleus; sequence-specific DNA binding; sequence-specific DNA binding transcription factor activity; transcription, DNA-dependent	GO:0005634; GO:0043565; GO:0003700; GO:0006351	Nucleus.	ath:AT5G43290;
GSMUA_Achr7G15060_001	7:12086350-12088145	0.865511	3.5658	0.0379742	2.0426	7e-43	nucleus; sequence-specific DNA binding; sequence-specific DNA binding transcription factor activity; transcription, DNA-dependent	GO:0005634; GO:0043565; GO:0003700; GO:0006351	Nucleus.	ath:AT5G43290;
GSMUA_Achr4G08880_001	4:6474568-6475443	0.0748249	5.43056	2.60969e-05	6.18144	8e-31	defense response to fungus; jasmonic acid mediated signaling pathway; nucleus; sequence-specific DNA binding; sequence-specific DNA binding transcription factor activity; transcription, DNA-dependent	GO:0050832; GO:0009867; GO:0005634; GO:0043565; GO:0003700; GO:0006351	Nucleus.	ath:AT5G26170;
GSMUA_Achr3G20450_001	3:21608645-21609309	0.679401	16.599	0.000221907	4.61069	4e-36	defense response to fungus; jasmonic acid mediated signaling pathway; nucleus; sequence-specific DNA binding; sequence-specific DNA binding transcription factor activity; transcription, DNA-dependent	GO:0050832; GO:0009867; GO:0005634; GO:0043565; GO:0003700; GO:0006351	Nucleus.	ath:AT5G26170;
GSMUA_Achr7G09680_001	7:7875298-7876182	3.87005	26.3507	0.000446094	2.76742	1e-36	defense response to fungus; jasmonic acid mediated signaling pathway; nucleus; sequence-specific DNA binding; sequence-specific DNA binding transcription factor activity; transcription, DNA-dependent	GO:0050832; GO:0009867; GO:0005634; GO:0043565; GO:0003700; GO:0006351	Nucleus.	ath:AT5G26170;
GSMUA_Achr8G26240_001	8:29852662-29853864	0.406683	2.33789	0.0197228	2.52323	9e-30	defense response to fungus; jasmonic acid mediated signaling pathway; nucleus; sequence-specific DNA binding; sequence-specific DNA binding transcription factor activity; transcription, DNA-dependent	GO:0050832; GO:0009867; GO:0005634; GO:0043565; GO:0003700; GO:0006351	Nucleus.	ath:AT5G26170;
GSMUA_Achr11G08290_001	11:6421725-6423033	0.816887	6.26135	0.00120094	2.93827	1e-40	defense response to bacterium; defense response to fungus; nucleus; regulation of defense response; response to molecule of bacterial origin; response to salicylic acid stimulus; sequence-specific DNA binding; sequence-specific DNA binding transcription factor activity; transcription, DNA-dependent	GO:0042742; GO:0050832; GO:0005634; GO:0031347; GO:0002237; GO:0009751; GO:0043565; GO:0003700; GO:0006351	Nucleus.	ath:AT2G25000;
GSMUA_Achr7G05200_001	7:3897003-3898522	5.36657	25.0098	0.00169529	2.22042	1e-53	defense response to bacterium; defense response to fungus; nucleus; regulation of defense response; response to molecule of bacterial origin; response to salicylic acid stimulus; sequence-specific DNA binding; sequence-specific DNA binding transcription factor activity; transcription, DNA-dependent	GO:0042742; GO:0050832; GO:0005634; GO:0031347; GO:0002237; GO:0009751; GO:0043565; GO:0003700; GO:0006351	Nucleus.	ath:AT2G25000;
GSMUA_Achr7G13400_001	7:10811415-10813496	0	0.847569	0.0206654	1.79769000000000E+308	1e-45	nucleus; sequence-specific DNA binding; sequence-specific DNA binding transcription factor activity; transcription, DNA-dependent	GO:0005634; GO:0043565; GO:0003700; GO:0006351	Nucleus.	ath:AT1G18860;
GSMUA_Achr4G15540_001	4:11741593-11742644	0.924882	2.2892	0.185693	1.3075	2e-40	nucleus; sequence-specific DNA binding; sequence-specific DNA binding transcription factor activity; transcription, DNA-dependent	GO:0005634; GO:0043565; GO:0003700; GO:0006351	Nucleus.	ath:AT1G29280;
GSMUA_Achr4G08360_001	4:6150496-6152156	6.681	13.3645	0.164143	1.00028	1e-36	nucleus; sequence-specific DNA binding; sequence-specific DNA binding transcription factor activity; transcription, DNA-dependent	GO:0005634; GO:0043565; GO:0003700; GO:0006351	Nucleus.	ath:AT1G29280;
GSMUA_Achr10G28190_001	10:31101521-31109495	0.435691	0.991421	0.258841	1.18619	5e-50	defense response; nucleus; sequence-specific DNA binding; sequence-specific DNA binding transcription factor activity; transcription, DNA-dependent	GO:0006952; GO:0005634; GO:0043565; GO:0003700; GO:0006351	Nucleus.	ath:AT5G15130;
GSMUA_Achr3G20290_001	3:21477636-21479126	0	1.35653	0.0154727	1.79769000000000E+308	2e-46	defense response; nucleus; sequence-specific DNA binding; sequence-specific DNA binding transcription factor activity; transcription, DNA-dependent	GO:0006952; GO:0005634; GO:0043565; GO:0003700; GO:0006351	Nucleus.	ath:AT5G15130;
GSMUA_Achr5G09730_001	5:6948232-6957799	0.90767	2.10723	0.157286	1.21511	3e-42	defense response; nucleus; sequence-specific DNA binding; sequence-specific DNA binding transcription factor activity; transcription, DNA-dependent	GO:0006952; GO:0005634; GO:0043565; GO:0003700; GO:0006351	Nucleus.	ath:AT5G15130;
GSMUA_Achr7G08850_001	7:7215189-7217283	0.385704	1.20943	0.114294	1.64876	2e-48	defense response; nucleus; sequence-specific DNA binding; sequence-specific DNA binding transcription factor activity; transcription, DNA-dependent	GO:0006952; GO:0005634; GO:0043565; GO:0003700; GO:0006351	Nucleus.	ath:AT5G15130;
GSMUA_Achr7G18820_001	7:21636721-21638389	0	0.508194	0.0262797	1.79769000000000E+308	1e-47	defense response; nucleus; sequence-specific DNA binding; sequence-specific DNA binding transcription factor activity; transcription, DNA-dependent	GO:0006952; GO:0005634; GO:0043565; GO:0003700; GO:0006351	Nucleus.	ath:AT5G15130;
GSMUA_Achr10G30080_001	10:32360991-32363096	1.01276	2.99012	0.0694514	1.56191	2e-49	nucleus; sequence-specific DNA binding; sequence-specific DNA binding transcription factor activity; transcription, DNA-dependent	GO:0005634; GO:0043565; GO:0003700; GO:0006351	Nucleus.	ath:AT1G68150;
GSMUA_Achr6G03810_001	6:2604812-2609984	0.473742	0	0.0422019	-1.79769000000000E+308	1e-48	calmodulin binding; defense response to bacterium; nucleus; response to chitin; sequence-specific DNA binding; sequence-specific DNA binding transcription factor activity; transcription, DNA-dependent	GO:0005516; GO:0042742; GO:0005634; GO:0010200; GO:0043565; GO:0003700; GO:0006351	Nucleus.	ath:AT4G31550;
GSMUA_Achr7G15930_001	7:12836020-12837330	1.39947	0.56567	0.206365	-1.30685	1e-45	calmodulin binding; defense response to bacterium; nucleus; response to chitin; sequence-specific DNA binding; sequence-specific DNA binding transcription factor activity; transcription, DNA-dependent	GO:0005516; GO:0042742; GO:0005634; GO:0010200; GO:0043565; GO:0003700; GO:0006351	Nucleus.	ath:AT4G31550;
GSMUA_Achr5G06260_001	5:4611236-4613433	43.1245	12.2208	0.035819	-1.81916	6e-41	nucleus; sequence-specific DNA binding; sequence-specific DNA binding transcription factor activity; transcription, DNA-dependent	GO:0005634; GO:0043565; GO:0003700; GO:0006351	Nucleus.	ath:AT2G44745;
GSMUA_Achr7G13310_001	7:10718850-10722450	43.7778	13.2041	0.0120352	-1.72921	3e-39	nucleus; sequence-specific DNA binding; sequence-specific DNA binding transcription factor activity; transcription, DNA-dependent	GO:0005634; GO:0043565; GO:0003700; GO:0006351	Nucleus.	ath:AT2G44745;
GSMUA_Achr6G14160_001	6:9339348-9341437	10.5543	5.09657	0.129808	-1.05024	2e-72	ADP binding; ATP binding; chloroplast envelope; defense response; nucleoside-triphosphatase activity; nucleus; protein serine/threonine kinase activity; sequence-specific DNA binding; sequence-specific DNA binding transcription factor activity; signal transduction; transcription, DNA-dependent	GO:0043531; GO:0005524; GO:0009941; GO:0006952; GO:0017111; GO:0005634; GO:0004674; GO:0043565; GO:0003700; GO:0007165; GO:0006351	Nucleus.	ath:AT4G12020;
GSMUA_Achr6G31950_001	6:31542759-31545010	9.03641	3.3654	0.0467156	-1.42497	2e-58	ADP binding; ATP binding; chloroplast envelope; defense response; nucleoside-triphosphatase activity; nucleus; protein serine/threonine kinase activity; sequence-specific DNA binding; sequence-specific DNA binding transcription factor activity; signal transduction; transcription, DNA-dependent	GO:0043531; GO:0005524; GO:0009941; GO:0006952; GO:0017111; GO:0005634; GO:0004674; GO:0043565; GO:0003700; GO:0007165; GO:0006351	Nucleus.	ath:AT4G12020;
GSMUA_Achr6G03490_001	6:2403136-2405123	6.64984	3.04084	0.176357	-1.12885	5e-24	establishment of cell polarity; longitudinal axis specification; nucleus; sequence-specific DNA binding; sequence-specific DNA binding transcription factor activity; transcription, DNA-dependent	GO:0030010; GO:0009942; GO:0005634; GO:0043565; GO:0003700; GO:0006351	Nucleus.	ath:AT5G56270;
GSMUA_Achr4G07230_001	4:5396510-5400388	8.11863	3.73336	0.135452	-1.12076	2e-121	nucleus; sequence-specific DNA binding; sequence-specific DNA binding transcription factor activity; transcription, DNA-dependent	GO:0005634; GO:0043565; GO:0003700; GO:0006351	Nucleus.	ath:AT2G03340;
GSMUA_Achr4G16840_001	4:15374155-15376328	4.48337	1.96499	0.156197	-1.19006	4e-61	nucleus; sequence-specific DNA binding; sequence-specific DNA binding transcription factor activity; transcription, DNA-dependent	GO:0005634; GO:0043565; GO:0003700; GO:0006351	Nucleus.	ath:AT2G03340;
GSMUA_Achr10G23420_001	10:28190018-28191551	9.49281	8.478	0.818923	-0.163111	1e-51	calmodulin binding; defense response to bacterium; nucleus; response to chitin; sequence-specific DNA binding; sequence-specific DNA binding transcription factor activity; transcription, DNA-dependent	GO:0005516; GO:0042742; GO:0005634; GO:0010200; GO:0043565; GO:0003700; GO:0006351	Nucleus.	ath:AT4G31550;
GSMUA_Achr1G23560_001	1:17943104-17944949	0.194373	0.331724	0.497249	0.771156	6e-72	calmodulin binding; defense response to bacterium; nucleus; response to chitin; sequence-specific DNA binding; sequence-specific DNA binding transcription factor activity; transcription, DNA-dependent	GO:0005516; GO:0042742; GO:0005634; GO:0010200; GO:0043565; GO:0003700; GO:0006351	Nucleus.	ath:AT4G31550;
GSMUA_Achr11G06260_001	11:4870371-4872787	0.962617	1.33023	0.632049	0.466645	3e-63	nucleus; sequence-specific DNA binding; sequence-specific DNA binding transcription factor activity; transcription, DNA-dependent	GO:0005634; GO:0043565; GO:0003700; GO:0006351	Nucleus.	ath:AT1G30650;
GSMUA_Achr2G09710_001	2:13153514-13156350	1.07207	1.05419	0.97956	-0.0242596	1e-61	nucleus; sequence-specific DNA binding; sequence-specific DNA binding transcription factor activity; transcription, DNA-dependent	GO:0005634; GO:0043565; GO:0003700; GO:0006351	Nucleus.	ath:AT1G30650;
GSMUA_Achr10G02140_001	10:5665071-5673652	5.11391	5.75454	0.812802	0.170273	3e-84	ADP binding; ATP binding; chloroplast envelope; defense response; nucleoside-triphosphatase activity; nucleus; protein serine/threonine kinase activity; sequence-specific DNA binding; sequence-specific DNA binding transcription factor activity; signal transduction; transcription, DNA-dependent	GO:0043531; GO:0005524; GO:0009941; GO:0006952; GO:0017111; GO:0005634; GO:0004674; GO:0043565; GO:0003700; GO:0007165; GO:0006351	Nucleus.	ath:AT4G12020;
GSMUA_Achr10G14660_001	10:22867360-22870087	17.4588	11.5806	0.358484	-0.592249	6e-71	ADP binding; ATP binding; chloroplast envelope; defense response; nucleoside-triphosphatase activity; nucleus; protein serine/threonine kinase activity; sequence-specific DNA binding; sequence-specific DNA binding transcription factor activity; signal transduction; transcription, DNA-dependent	GO:0043531; GO:0005524; GO:0009941; GO:0006952; GO:0017111; GO:0005634; GO:0004674; GO:0043565; GO:0003700; GO:0007165; GO:0006351	Nucleus.	ath:AT4G12020;
GSMUA_Achr10G18900_001	10:25451297-25454630	17.3427	15.809	0.836797	-0.133585	5e-70	ADP binding; ATP binding; chloroplast envelope; defense response; nucleoside-triphosphatase activity; nucleus; protein serine/threonine kinase activity; sequence-specific DNA binding; sequence-specific DNA binding transcription factor activity; signal transduction; transcription, DNA-dependent	GO:0043531; GO:0005524; GO:0009941; GO:0006952; GO:0017111; GO:0005634; GO:0004674; GO:0043565; GO:0003700; GO:0007165; GO:0006351	Nucleus.	ath:AT4G12020;
GSMUA_Achr10G25540_001	10:29507046-29511055	11.7244	19.9585	0.241373	0.76749	5e-91	ADP binding; ATP binding; chloroplast envelope; defense response; nucleoside-triphosphatase activity; nucleus; protein serine/threonine kinase activity; sequence-specific DNA binding; sequence-specific DNA binding transcription factor activity; signal transduction; transcription, DNA-dependent	GO:0043531; GO:0005524; GO:0009941; GO:0006952; GO:0017111; GO:0005634; GO:0004674; GO:0043565; GO:0003700; GO:0007165; GO:0006351	Nucleus.	ath:AT4G12020;
GSMUA_Achr11G13500_001	11:14207251-14214708	14.9849	15.0357	0.993928	0.00487999	2e-89	ADP binding; ATP binding; chloroplast envelope; defense response; nucleoside-triphosphatase activity; nucleus; protein serine/threonine kinase activity; sequence-specific DNA binding; sequence-specific DNA binding transcription factor activity; signal transduction; transcription, DNA-dependent	GO:0043531; GO:0005524; GO:0009941; GO:0006952; GO:0017111; GO:0005634; GO:0004674; GO:0043565; GO:0003700; GO:0007165; GO:0006351	Nucleus.	ath:AT4G12020;
GSMUA_Achr1G12210_001	1:9315033-9325474	9.74343	13.0058	0.519511	0.416649	9e-92	ADP binding; ATP binding; chloroplast envelope; defense response; nucleoside-triphosphatase activity; nucleus; protein serine/threonine kinase activity; sequence-specific DNA binding; sequence-specific DNA binding transcription factor activity; signal transduction; transcription, DNA-dependent	GO:0043531; GO:0005524; GO:0009941; GO:0006952; GO:0017111; GO:0005634; GO:0004674; GO:0043565; GO:0003700; GO:0007165; GO:0006351	Nucleus.	ath:AT4G12020;
GSMUA_Achr2G07690_001	2:12010443-12019191	6.45185	7.50622	0.753242	0.218374	3e-92	ADP binding; ATP binding; chloroplast envelope; defense response; nucleoside-triphosphatase activity; nucleus; protein serine/threonine kinase activity; sequence-specific DNA binding; sequence-specific DNA binding transcription factor activity; signal transduction; transcription, DNA-dependent	GO:0043531; GO:0005524; GO:0009941; GO:0006952; GO:0017111; GO:0005634; GO:0004674; GO:0043565; GO:0003700; GO:0007165; GO:0006351	Nucleus.	ath:AT4G12020;
GSMUA_Achr11G10010_001	11:7833099-7843663	1.68874	1.82723	0.892582	0.113708	3e-136	establishment of cell polarity; longitudinal axis specification; nucleus; sequence-specific DNA binding; sequence-specific DNA binding transcription factor activity; transcription, DNA-dependent	GO:0030010; GO:0009942; GO:0005634; GO:0043565; GO:0003700; GO:0006351	Nucleus.	ath:AT5G56270;
GSMUA_Achr10G06060_001	10:16537393-16542229	30.3324	21.8362	0.46079	-0.474137	3e-52	nucleus; positive regulation of transcription, DNA-dependent; response to 1-aminocyclopropane-1-carboxylic acid; response to wounding; sequence-specific DNA binding; sequence-specific DNA binding transcription factor activity; transcription, DNA-dependent	GO:0005634; GO:0045893; GO:0009961; GO:0009611; GO:0043565; GO:0003700; GO:0006351	Nucleus.	ath:AT4G26640;
GSMUA_Achr2G17580_001	2:18064875-18066851	5.94056	4.47703	0.619959	-0.408059	5e-57	calmodulin binding; nucleus; sequence-specific DNA binding; sequence-specific DNA binding transcription factor activity; transcription, DNA-dependent	GO:0005516; GO:0005634; GO:0043565; GO:0003700; GO:0006351	Nucleus.	ath:AT2G30590;
GSMUA_Achr11G10700_001	11:8480785-8487716	23.6048	17.8417	0.530217	-0.40383	3e-91	cellular heat acclimation; nucleus; sequence-specific DNA binding; sequence-specific DNA binding transcription factor activity; transcription, DNA-dependent	GO:0070370; GO:0005634; GO:0043565; GO:0003700; GO:0006351	Nucleus.	ath:AT5G07100;
GSMUA_Achr11G19710_001	11:20794805-20798624	4.0908	5.45343	0.588928	0.414781	8e-77	cellular heat acclimation; nucleus; sequence-specific DNA binding; sequence-specific DNA binding transcription factor activity; transcription, DNA-dependent	GO:0070370; GO:0005634; GO:0043565; GO:0003700; GO:0006351	Nucleus.	ath:AT5G07100;
GSMUA_Achr10G08720_001	10:18636236-18638518	54.4526	76.5135	0.45115	0.490713	7e-82	calmodulin binding; nucleus; sequence-specific DNA binding; sequence-specific DNA binding transcription factor activity; transcription, DNA-dependent	GO:0005516; GO:0005634; GO:0043565; GO:0003700; GO:0006351	Nucleus.	ath:AT3G04670;
GSMUA_Achr10G06050_001	10:16529876-16531080	41.5634	62.8691	0.351773	0.597038	4e-56	defense response to bacterium; defense response to fungus; nucleus; regulation of defense response to virus by host; response to chitin; response to molecule of bacterial origin; response to salicylic acid stimulus; response to wounding; sequence-specific DNA binding; sequence-specific DNA binding transcription factor activity; transcription, DNA-dependent	GO:0042742; GO:0050832; GO:0005634; GO:0050691; GO:0010200; GO:0002237; GO:0009751; GO:0009611; GO:0043565; GO:0003700; GO:0006351	Nucleus.	ath:AT1G80840;
GSMUA_Achr1G10080_001	1:7641896-7656327	40.63	48.0469	0.72475	0.241896	2e-59	defense response to bacterium; defense response to fungus; nucleus; regulation of defense response to virus by host; response to chitin; response to molecule of bacterial origin; response to salicylic acid stimulus; response to wounding; sequence-specific DNA binding; sequence-specific DNA binding transcription factor activity; transcription, DNA-dependent	GO:0042742; GO:0050832; GO:0005634; GO:0050691; GO:0010200; GO:0002237; GO:0009751; GO:0009611; GO:0043565; GO:0003700; GO:0006351	Nucleus.	ath:AT1G80840;
GSMUA_Achr1G27980_001	1:26739742-26741092	59.6151	101.068	0.24058	0.761571	2e-36	nucleus; sequence-specific DNA binding; sequence-specific DNA binding transcription factor activity; transcription, DNA-dependent	GO:0005634; GO:0043565; GO:0003700; GO:0006351	Nucleus.	ath:AT4G11070;
GSMUA_Achr2G15200_001	2:16588920-16591256	3.87851	6.45089	0.315152	0.733995	6e-105	negative regulation of transcription, DNA-dependent; nucleus; sequence-specific DNA binding; sequence-specific DNA binding transcription factor activity; transcription, DNA-dependent	GO:0045892; GO:0005634; GO:0043565; GO:0003700; GO:0006351	Nucleus.	ath:AT4G04450;
GSMUA_Achr11G17620_001	11:19208082-19209970	0.767461	1.21786	0.495066	0.666186	1e-42	nucleus; sequence-specific DNA binding; sequence-specific DNA binding transcription factor activity; transcription, DNA-dependent	GO:0005634; GO:0043565; GO:0003700; GO:0006351	Nucleus.	ath:AT4G01720;
