# Supplementary material for: Evolutionary Expansion of WRKY Gene Family in Banana and Its Expression Profile during the Infection of Root Lesion Nematode, Pratylenchus coffeae
Source: PLoS One. 2016 Sep 7;11(9):e0162013. doi: 10.1371/journal.pone.0162013 (PMC5014340; doi:10.1371/journal.pone.0162013)
Supplement: S11 Table — (XLSX) [file pone.0162013.s013.xlsx]

## Sheet: Sheet1
Supplementary Table 9. Motif analysis in MusaWRKYs
Motif	E-vlaue	Width	Best possible match
1	1.3e-1081	29	[IHVPTLMGASF][PLSVMIQD][DPSEANYVTGC]D[GEDLSVMA][YWCHL][SRAQKT]WRKYG[QN]K[PAVDMESNF][IVA][KL][GND][SNAT][PKRQA][YHFCN][PS]R[GSAQ][YG][YLF][RKVN][CPL][STPR
2	2.0e-897	29	[KRQPATSLIGE][GKRATWSND]G[PSNLQRGTD[AV][RK]K[QHR]V[EQ][RQC][SCALNM][RPAYLSVHMKIC][EDQATVRLI][DNE][PRMSKE][TSANRGDKE][MIVLTKA][IVTML][VTIA]TY[ETSA][GASF][ETKQDRLVNM]H[NTRSLAYVQDC]H
3	3.5e-885	30	[DLKRPTN][PIVLSMTRN][LAVSIPM][DKETYHGSRQMA]DG[YCF][RNQSH][WRKYGQK[VQMHTLI][VTAI][KR][GDSA][NSGC][PETRN][YNCSHF]P[RV][SAG]Y[YF][KR][C[TS]
4	1.2e-449	21	C[PNQSFETRMLI[VAMT][KRTM]K[KQHY][VI][EQ][RHMC][SACL][ASDPLHVQIF][EDTHQNA][DG][PQRLHSTMKGEA][SKIVLYRQGCA][TAISLVYMH][LEVFYG][IVDTHE][TIVA][TYSI][YKNI
5	1.4e-186	42	[LVKI][ACTEVRK][AMTG][LMV][QERA][ASID]E[LMV][RL][VMTA][KTNR][EQD]EN[KQRN]L[RKSQND][EASNLG][VMTKI][LIVM][NDSARG][QRAID][VLTMISA][TIAWSR][ATSKQN][SNDK][YF][NYTSHG][AETS][LV][QRWH][MSNKC][QHR][LMF][ATVIRNL][DATGQE][LVIQM][MVTQRLI][QTSRNM][QTPK
6	8.7e-154	36	DC[RSLH][ED][IV][TA]D[QLHTPF][TAR][VI][SA][KT]F[KR][KRQ][VA]I[SA][VIFA]LV][ND][RG]TGHARFRR][GS][PT][AVTSM][QPLAS][PA][PTAV]
7	1.7e-151	15	[TRKAQMLI][VQMLSNRE][RTKNHA][EKDRQG][PA][RKECA][VFIYL][AVSICY][VFWL][QRMVKHE][TASD][RTKMEVPLH][ST][EDQ][VAKI]
8	9.7e-145	15	[KRSC][RKSND][RK][KR][NSTLKHGDA][RQLVE][VPAQHED][KR][RKWT][TVSK][IVNSR][RCKQTE][VIQL][PRVKA][AVPIL]
9	2.4e-151	40	[MT]A[VA]D[LS][MVL][GS][YRL][GATRQ]MD[DE][QLRK][IMV]A[IVML][QR]EA[ATD][ATD]G[LIV]R[ST][MLT]E[HR]L[IVLA][SFRL][RQH]L[SP][QHRPL][QHSP][QSRP]
10	8.4e-150	28	[LTSM][VTQLA][EDSTNKA][QATHG][MAVNI][ATVSI][AVTSRKGF][ASTVL][IL][TSA][AKTSNE][DN][PS][NSAVKD]F[TKRQA][ATS][AT][LVIM][AT][ATD]A[IV][STK][SGE][IRKYMF][IMVLF][GLSNP]
11	1.9e-129	15	[GS][KEQATRVS][HD][ND]H[DPQKGETS][VKRLHMQPICA][PLRDA][AVTSPHQLFE][APQRSLVTKH][RNPAKDVTSG][RKNTMSGEAI][RSANPKVLIHGD][SPLNMAYRQFVTG][HASKGVQTRP]
12	6e-124	79	[LWF][VE][RQL][LSE][GK]Q[NS]RP[PA][SG]L[AT][IV]SQ][PT]Q[AYVM]F[TA][VI][PA][PL]GLSP[AS][SG]LLD[SF]P[AG]F[FL]S[SP]G[LQ]G[NT]F[AVG][MV]SHQ[EK][AV]LAQVTAQ[AP][AS][QEH]S[QP][FY][RKC][ML][LSQ][SN][QE][AT][EQ][YFL]PS[PTSE][FS][LV][AT]
13	1.7e-98	57	STSAA[AV]SMLLSGSM[SWP]S[TPG][DE]GLM[NS][SP][NS]F[LPM]ART[IVT]LP[CYF]SS[SN][MV]AT[IV]ASAPFPT[VF][TP][LF][DP][LA][TA][QKHA][NSA]
14	2.8e-76	41	[GA][GWA]G[AI][SWP]E[VA]SPGPLTLVSSFFA[DE][DE][PS]E[ST][ED]C[RC]SFTQLL[VA]GA[MI]NSP
15	4.9e-62	20	P[VWA]PT[HQ]R[NS][AST]L[AS]G[STF][TA]R[SQH][KQH][LFATP][SP][KSQPH][PNT]
16	6.4e-55	27	[GA][GC][GS][DGLA][GS][TAMK][TSA][PL][VMLA][TS]P[NS][SF]S[VTMIA][STP]SSTE[AL][AV][GV][ED][ED][DA]
17	2.7e-54	28	[LVTSPG][KMTSNLF][LFET][DSGEYL][FNTSD][SGQF][SIATNF][SCLGE][TASPMLI][TPAQ][TMSA][STAVL]S[SAGT][TSN][SRQ]SF[LVM]S[SA][LVI][TS][GMIR]D[GRC]S[VMPH]
18	1.3e-54	47	[AM][STPG][PMI][AV][SR][LSQH][SP][IDE][IVTA][RHGC][SAL]P[YC]LTIPPG[TS][MA]LLESPV[FL]L[TAS][ND][PMC][MKL][AV][QE][PL][SF][PS]TTG[KT][FL][NQK]
19	1.4e-52	29	[NGSHFE][LGPF][PQRNLC][PQRNLC][PSNM][SPRQLHA][LTF][QPA][QERG][SPLVHF][QHSPA][FVITL][PRA][DE][YHDC][GD]LLQD[ILV][VIL][PTF]S[FKE][TIDV][HRQD][GKYS][SEG][QE]
20	3.5e-46	35	ME[GE]VE[KED]AN[RSM]AAV[EVD]SC[HY]R[VI]L[SN]LLS[EQ][TPA][QE][DH][QR][VTPA][LQ][AS][YQHGF][KND][LVSD]L
